# Supplementary material for: Non-cooperative 4E-BP2 folding with exchange between eIF4E-binding and binding-incompatible states tunes cap-dependent translation inhibition
Source: Nat Commun. 2020 Jun 19;11:3146. doi: 10.1038/s41467-020-16783-8 (PMC7305185; doi:10.1038/s41467-020-16783-8)
Supplement: Supplementary file 4 — Supplementary Data 1 [file 41467_2020_16783_MOESM4_ESM.xlsx]

## Sheet: Sheet1
Apparent pKa’ fits for combined analysis of acid and thermal denaturation. In step one of the thermal denaturation analysis, apparent pKa values were fitted at multiple temperatures.
T19	pKa = 4.95 ± 0.05
Temperature	pKa’	error	DG	error	w1 1H	error	w1 15N	error	w1 1H	error	w2 15N	error	Chi sq
5	4.96	0.25	0.46	0.52	8.24	0.003	115.482	0.049	8.29	0.005	115.9	0.028	2.1e-05
10	5.03	0.25	0.52	0.89	8.232	0.001	115.412	0.011	8.285	0.004	115.837	0.031	0.000102
15	4.94	0.37	0.19	0.24	8.183	0.002	115.304	0.011	8.235	0.008	115.642	0.027	1.3e-05
20	5.2	0.07	0.15	0.27	8.15	0.002	115.257	0.007	8.206	0.005	115.552	0.014	4.4e-05
25	5.39	0.14	-0.41	0.2	8.123	0.002	115.159	0.022	8.156	0.01	115.41	0.012	3e-05
30	5.3	0.12	-0.14	0.32	8.071	0.003	115.13	0.015	8.127	0.006	115.331	0.014	4.8e-05
35	5.18	0.23	0.05	0.42	8.044	0.002	115.036	0.05	8.097	0.004	115.234	0.006	2.8e-05
40	5.53	0.49	-0.78	0.8	8.002	0.003	114.975	0.004	8.051	0.009	115.038	0.025	1.2e-05
R20	pKa = 5.0 ± 0.1
Temperature	pKa’	error	DG	error	w1 1H	error	w1 15N	error	w1 1H	error	w2 15N	error	Chi sq
5	4.98	0.31	0.69	0.61	8.788	0.001	123.699	0.002	8.716	0.006	124.552	0.042	0.001599
10	5.09	0.27	0.34	0.64	8.828	0.006	123.739	0.018	8.734	0.011	124.416	0.047	0.004406
15	5.22	0.44	-0.01	0.47	8.798	0.001	123.659	0.046	8.72	0.019	124.24	0.052	0.001416
20	5.39	0.09	-0.23	0.29	8.801	0.007	123.606	0.005	8.701	0.017	124.139	0.023	0.002465
25	5.17	0.35	0.18	0.5	8.786	0.002	123.608	0.01	8.656	0.014	124.137	0.029	0.001171
30	5.23	0.09	0.16	0.37	8.755	0.008	123.576	0.007	8.633	0.012	124.031	0.019	0.001547
35	4.78	1.47	-0.98	0.28	8.728	0.008	123.525	0.013	8.6	0.059	123.9	0.054	0.000227
40	4.95	0.47	0.12	0.87	8.701	0.013	123.595	0.054	8.515	0.023	123.756	0.031	0.00745
60	4.83	0.41	0.41	0.66	8.452	0.02	123.293	0.028	8.242	0.015	123.046	0.01	0.000181
V22	pKa = 4.39 ± 0.07
Temperature	pKa’	error	DG	error	w1 1H	error	w1 15N	error	w1 1H	error	w2 15N	error	Chi sq
15	4.45	0.46	-0.1	0.32	8.927	0.001	127.662	0.007	8.788	0.037	126.247	0.377	6.2e-05
20	4.43	0.43	0.04	0.53	8.912	0.006	127.464	0.033	8.791	0.013	125.323	0.051	0.002372
25	4.62	0.52	-0.38	0.9	8.889	0.01	127.281	0.023	8.771	0.032	125.352	0.065	0.003171
30	4.71	0.14	-0.05	0.35	8.846	0.007	127.063	0.012	8.746	0.062	125.371	0.05	0.01192
35	4.72	0.29	-0.07	0.44	8.81	0.001	126.804	0.028	8.641	0.024	125.224	0.234	0.00048
40	4.84	0.09	-0.44	0.36	8.773	0.008	126.565	0.02	8.562	0.013	124.861	0.092	0.001053
45	4.72	0.15	-0.19	0.26	8.71	0.004	126.197	0.062	8.471	0.023	124.409	0.083	0.003865
60	5.19	0.25	-1.04	0.37	8.562	0.019	125.163	0.062	8.187	0.015	123.055	0.067	0.000121
A23	pKa = 4.31 ± 0.02
Temperature	pKa’	error	DG	error	w1 1H	error	w1 15N	error	w1 1H	error	w2 15N	error	Chi sq
5	4.63	0.21	-0.21	0.39	8.743	0.004	130.028	0.013	8.663	0.017	129.317	0.031	0.000735
10	4.44	0.14	0.44	0.64	8.751	0.002	130.011	0.011	8.678	0.005	129.222	0.009	0.000855
15	4.66	0.12	-0.2	0.16	8.703	0	129.925	0.035	8.655	0.005	129.286	0.064	0.001137
20	4.42	0.32	-0.05	0.67	8.68	0.002	129.862	0.014	8.601	0.006	129.039	0.021	0.003303
25	4.56	0.19	0.08	0.43	8.646	0.002	129.79	0.014	8.552	0.005	128.962	0.018	0.000832
30	4.44	0.27	0.2	0.64	8.6	0.002	129.704	0.014	8.514	0.005	128.801	0.022	0.001483
35	4.51	0.26	-0.16	0.15	8.56	0	129.554	0.001	8.493	0.019	128.798	0.116	0
40	4.67	0.22	-0.16	0.46	8.518	0.007	129.49	0.024	8.413	0.013	128.549	0.036	0.00399
45	4.45	0.31	0	0.5	8.465	0.005	129.3	0.02	8.351	0.005	128.3	0.017	2.5e-05
50	4.55	0.33	-0.03	0.55	8.417	0.006	129.122	0.021	8.304	0.012	128.094	0.035	0.00141
60	4.77	0.22	-0.42	0.25	8.331	0.011	128.676	0.039	8.17	0.009	127.65	0.016	0.000122
Q29	pKa = 4.0 ± 0.1
Temperature	pKa’	error	DG	error	w1 1H	error	w1 15N	error	w1 1H	error	w2 15N	error	Chi sq
15	4.41	15	4.41	15	4.41	15	4.41	15	4.41	15	4.41	15	4.41
20	4.14	20	4.14	20	4.14	20	4.14	20	4.14	20	4.14	20	4.14
25	4.08	25	4.08	25	4.08	25	4.08	25	4.08	25	4.08	25	4.08
30	4.21	30	4.21	30	4.21	30	4.21	30	4.21	30	4.21	30	4.21
35	4.67	35	4.67	35	4.67	35	4.67	35	4.67	35	4.67	35	4.67
40	4.19	40	4.19	40	4.19	40	4.19	40	4.19	40	4.19	40	4.19
45	4.44	45	4.44	45	4.44	45	4.44	45	4.44	45	4.44	45	4.44
L30	pKa = 4.12 ± 0.02
Temperature	pKa’	error	DG	error	w1 1H	error	w1 15N	error	w1 1H	error	w2 15N	error	Chi sq
15	4.1	0.4	0.15	0.39	7.394	0.006	121.62	0.012	7.677	0.101	122.675	0.477	0
20	4.41	0.12	0	0.25	7.385	0.005	121.557	0.027	7.631	0.017	122.31	0.009	0.006
30	4.15	0.11	0.36	0.82	7.364	0.005	121.508	0.021	7.631	0.007	122.414	0.014	0.005
35	4.32	0.42	-0.32	0.76	7.368	0.001	121.539	0.007	7.607	0.096	122.401	0.255	0
40	4.12	0.15	0.06	0.48	7.366	0.009	121.555	0.027	7.644	0.011	122.639	0.022	0.008
45	4.23	0.24	0.03	0.74	7.372	0.006	121.626	0.016	7.663	0.013	122.742	0.021	0.001
50	4.34	0.25	0.16	0.76	7.393	0.008	121.714	0.015	7.686	0.014	122.915	0.031	0.007
55	4.35	0.3	-0.22	0.63	7.412	0.005	121.846	0.003	7.709	0.017	123.042	0.03	0.004
60	4.43	0.35	-0.23	0.79	7.456	0.017	122.051	0.022	7.699	0.017	123.13	0.033	0.005
70	4.57	0.48	-0.78	0.61	7.536	0.021	122.487	0.053	7.712	0.014	123.288	0.027	0
T36	pKa = 4.5 ± 0.1
Temperature	pKa’	error	DG	error	w1 1H	error	w1 15N	error	w1 1H	error	w2 15N	error	Chi sq
10	4.66	0.81	-0.63	0.88	8.212	0.005	113.288	0.01	8.263	0.007	113.216	0.024	0.002325
15	4.46	1.53	-0.86	0.5	8.169	0.001	113.157	0.008	8.227	0.173	113.123	0.061	0.000129
30	4.81	1	-0.94	0.82	8.087	0.008	112.759	0.011	8.15	0.008	112.936	0.012	0.000406
40	4.71	0.49	-0.24	0.68	8.032	0.006	112.541	0.015	8.091	0.004	112.896	0.022	0.00136
45	4.78	0.55	-0.37	0.83	7.994	0.003	112.402	0.045	8.072	0.006	112.931	0.044	0.001907
50	4.81	0.4	-0.19	0.65	7.974	0.005	112.311	0.015	8.055	0.006	113.001	0.069	0.004309
55	4.76	0.14	0.08	0.6	7.945	0.003	112.257	0.023	8.037	0.004	113.228	0.069	0.006142
60	4.98	0.21	-0.4	0.51	7.918	0.007	112.187	0.025	7.992	0.007	113.308	0.112	0.017467
65	5.01	0.47	-0.54	0.59	7.858	0.005	112.162	0.015	7.973	0.007	113.582	0.05	1.9e-05
70	5.05	0.32	-0.51	0.51	7.857	0.012	112.285	0.145	7.949	0.003	113.831	0.073	4e-06
T37	pKa = 5.13 ± 0.01
Temperature	pKa’	error	DG	error	w1 1H	error	w1 15N	error	w1 1H	error	w2 15N	error	Chi sq
10	5.13	0.03	1.77	0.79	9.355	0.003	119.436	0.039	9.163	0.015	117.084	0.019	0.003986
15	5.02	0.22	1.37	0.16	9.303	0.001	119.283	0.015	9.123	0.018	116.933	0.142	0.000116
20	5.13	0.11	0.91	0.78	9.271	0.006	119.039	0.029	9.078	0.018	116.679	0.103	0.020691
25	5.14	0.05	1.73	0.55	9.237	0.002	118.839	0.015	9.016	0.018	116.495	0.024	0.000853
30	5.16	0.04	1.3	0.61	9.183	0.004	118.635	0.023	8.984	0.015	116.317	0.034	0.004759
35	5.23	0.34	0.72	0.35	9.148	0.005	118.502	0.081	8.964	0.02	116.238	0.124	4e-05
40	5.2	0.04	0.94	0.41	9.106	0.007	118.261	0.023	8.87	0.02	116.019	0.022	0.00493
45	5.21	0.03	0.88	0.12	9.061	0.004	118.09	0.03	8.808	0.026	115.921	0.01	0.00173
50	5.28	0.05	0.49	0.22	9.029	0.007	117.942	0.013	8.761	0.025	115.86	0.01	0.004072
55	5.29	0.04	0.44	0.16	8.989	0.004	117.775	0.029	8.683	0.03	115.825	0.029	0.002488
60	5.45	0.05	-0.07	0.12	8.966	0.011	117.683	0.01	8.601	0.027	115.864	0.021	0.005559
65	5.35	0.17	0.11	0.26	8.912	0.015	117.545	0.03	8.494	0.032	115.9	0.036	0.00176
70	5.42	0.5	-0.43	0.78	8.873	0.168	117.394	0.42	8.412	0.03	116.038	0.083	0.007609
G39	pKa = 5.19 ± 0.02
Temperature	pKa’	error	DG	error	w1 1H	error	w1 15N	error	w1 1H	error	w2 15N	error	Chi sq
5	5.19	0.01	1.87	0.57	11.151	0.004	109.535	0.003	9.7	0.013	105.482	0.055	0.003594
10	5.2	0.01	1.81	0.58	11.134	0.004	109.531	0.013	9.7	0.004	105.549	0.032	0.001921
15	5.19	0	1.57	1.3	11.117	0.006	109.556	0.023	9.675	0.002	105.54	0.003	0.000197
20	5.18	0.02	1.83	0.63	11.112	0.006	109.576	0.014	9.668	0.009	105.515	0.033	0.035196
25	5.25	0.01	1.18	0.29	11.117	0.002	109.612	0.009	9.644	0.004	105.61	0.004	0.000186
30	5.25	0.02	1.08	0.32	11.096	0.006	109.62	0.016	9.642	0.006	105.679	0.029	0.003797
35	5.25	0.02	1.05	0.38	11.095	0.008	109.652	0.023	9.63	0.01	105.66	0.011	8.6e-05
40	5.32	0.03	0.61	0.18	11.089	0.011	109.681	0.016	9.604	0.014	105.789	0.02	0.005083
45	5.33	0.03	0.58	0.23	11.08	0.009	109.68	0.041	9.58	0.016	105.886	0.038	0.003953
50	5.37	0.04	0.41	0.19	11.074	0.01	109.665	0.017	9.558	0.021	105.971	0.074	0.016034
55	5.43	0.07	0.2	0.21	11.081	0.01	109.748	0.016	9.517	0.027	106.117	0.077	0.006996
60	5.49	0.04	0.01	0.13	11.068	0.017	109.74	0.015	9.45	0.033	106.276	0.081	0.026366
65	5.46	0.17	0.02	0.46	11.012	0.042	109.698	0.068	9.343	0.041	106.404	0.064	0.004483
70	5.57	0.37	-0.31	0.81	11.012	0.589	109.672	1.181	9.253	0.05	106.635	0.108	0.012872
T46	pKa = 5.1 ± 0.1
Temperature	pKa’	error	DG	error	w1 1H	error	w1 15N	error	w1 1H	error	w2 15N	error	Chi sq
5	5.11	0.09	0.74	0.71	9.344	0.004	120.538	0.053	9.151	0.027	118.313	0.066	0.008869
10	5.06	0.1	0.94	0.6	9.31	0.003	120.394	0.011	9.139	0.009	118.22	0.057	0.005345
15	5.07	0.11	0.84	0.81	9.272	0.004	120.261	0.01	9.112	0.009	118.18	0.078	2.5e-05
20	5.07	0.06	1.04	0.64	9.258	0.005	120.106	0.035	9.078	0.012	117.905	0.035	0.060274
25	5.08	0.11	0.86	0.61	9.235	0.003	119.972	0.006	9.028	0.013	117.688	0.064	0.004396
30	5.1	0.11	0.74	0.65	9.193	0.003	119.797	0.055	9.009	0.016	117.574	0.096	0.01957
40	5.12	0.12	0.66	0.6	9.126	0.008	119.437	0.042	8.906	0.022	117.107	0.137	0.029037
45	5.09	0.15	0.85	0.59	9.086	0.003	119.239	0.021	8.851	0.027	116.802	0.07	0.005964
50	5.28	0.05	0.49	0.22	9.029	0.007	117.942	0.013	8.761	0.025	115.86	0.01	0.004072
55	5.29	0.04	0.44	0.16	8.989	0.004	117.775	0.029	8.683	0.03	115.825	0.029	0.002488
60	5.45	0.05	-0.07	0.12	8.966	0.011	117.683	0.01	8.601	0.027	115.864	0.021	0.005559
65	5.35	0.17	0.11	0.26	8.912	0.015	117.545	0.03	8.494	0.032	115.9	0.036	0.00176
70	5.42	0.5	-0.43	0.78	8.873	0.168	117.394	0.42	8.412	0.03	116.038	0.083	0.007609
G48	pKa = 5.16 ± 0.01
Temperature	pKa’	error	DG	error	w1 1H	error	w1 15N	error	w1 1H	error	w2 15N	error	Chi sq
5	5.15	0.02	2.23	0.65	11.25	0.003	109.609	0.081	9.742	0.02	105.656	0.019	0.007326
10	5.17	0.01	1.9	0.68	11.233	0.006	109.62	0.015	9.743	0.011	105.693	0.005	0.001903
15	5.18	0.02	1.77	0.44	11.213	0.004	109.66	0.001	9.726	0.006	105.724	0.009	1.1e-05
20	5.16	0.01	1.99	0.53	11.208	0.006	109.684	0.016	9.704	0.015	105.718	0.015	0.027606
25	5.2	0.01	1.41	0.28	11.208	0.006	109.704	0.016	9.669	0.014	105.758	0.005	0.000591
30	5.24	0.02	0.97	0.2	11.179	0.005	109.708	0.008	9.666	0.017	105.876	0.061	0.006534
35	5.23	0.05	0.97	0.43	11.174	0.013	109.729	0.045	9.653	0.018	105.867	0.027	0.0004
40	5.28	0.03	0.64	0.18	11.158	0.013	109.745	0.027	9.594	0.03	105.98	0.031	0.009734
45	5.29	0.05	0.61	0.24	11.139	0.011	109.767	0.021	9.537	0.035	106.096	0.068	0.008314
50	5.34	0.03	0.38	0.14	11.122	0.011	109.736	0.019	9.497	0.033	106.209	0.042	0.011967
55	5.39	0.1	0.19	0.28	11.107	0.013	109.855	0.094	9.404	0.046	106.391	0.074	0.018538
60	5.47	0.06	-0.03	0.16	11.091	0.02	109.844	0.107	9.312	0.047	106.549	0.057	0.040808
65	5.49	0.24	-0.16	0.49	11.043	0.047	109.875	0.073	9.158	0.053	106.802	0.126	0.014834
I52	pKa = 4.57 ± 0.07
Temperature	pKa’	error	DG	error	w1 1H	error	w1 15N	error	w1 1H	error	w2 15N	error	Chi sq
10	4.53	0.47	-0.1	1.06	9.193	0.002	128.487	0.044	9.167	0.003	127.776	0.02	0.006884
15	4.84	0.56	-0.14	0.29	9.17	0	128.425	0.038	9.138	0.033	127.892	0.171	0.000963
20	4.61	0.29	0.37	0.7	9.167	0.004	128.351	0.019	9.112	0.008	127.644	0.024	0.002499
25	4.68	0.37	0.26	0.58	9.157	0.003	128.287	0.009	9.08	0.006	127.435	0.026	0.001725
30	4.55	0.58	-0.19	0.83	9.127	0.003	128.184	0.036	9.051	0.01	127.181	0.035	0.003981
35	4.91	0.49	-0.16	0.27	9.115	0.002	128.153	0.02	9.048	0.019	127.319	0.11	0.00024
40	4.66	0.38	0.2	0.79	9.09	0.006	127.987	0.032	8.957	0.018	126.746	0.066	0.009298
45	4.58	0.43	0.31	0.73	9.065	0.004	127.864	0.016	8.895	0.016	126.365	0.097	0.003131
50	4.72	0.37	0.11	0.68	9.043	0.006	127.727	0.042	8.839	0.027	126.047	0.104	0.021142
55	4.81	0.17	0.03	0.41	9.014	0.004	127.578	0.019	8.749	0.029	125.529	0.112	0.022694
60	4.88	0.28	-0.18	0.46	8.98	0.008	127.359	0.05	8.64	0.038	125.109	0.22	0.06215
65	4.9	0.39	-0.24	0.31	8.93	0.011	127.039	0.032	8.497	0.041	124.385	0.069	0.000664
D55	pKa = 4.06 ± 0.08
Temperature	pKa’	error	DG	error	w1 1H	error	w1 15N	error	w1 1H	error	w2 15N	error	Chi sq
20	4.05	0.1	0.54	1.1	8.776	0.006	125.401	0.019	8.757	0.018	122.894	0.021	0.002291
25	4.15	0.33	-0.16	1.29	8.759	0.008	125.362	0.021	8.713	0.011	122.702	0.072	0.0007
30	4.01	0.19	0.41	0.78	8.725	0.005	125.242	0.021	8.673	0.013	122.541	0.026	0.003295
35	4.39	0.58	-0.62	0.75	8.705	0.007	125.174	0.015	8.634	0.02	123.165	0.659	0.000129
40	4.25	0.48	-0.46	0.83	8.663	0.01	124.972	0.046	8.55	0.014	122.096	0.092	0.004459
45	4.28	0.56	-0.51	0.84	8.621	0.008	124.804	0.009	8.493	0.014	121.791	0.108	0.000525
50	4.32	0.43	-0.35	0.8	8.578	0.011	124.637	0.037	8.424	0.018	121.52	0.067	0.003708
55	4.35	0.65	-1.57	1.35	8.53	0.038	124.336	0.157	8.363	0.009	121.148	0.11	2.4e-05
60	4.43	0.81	-0.99	0.8	8.46	0.035	124.057	0.088	8.251	0.028	120.882	0.135	0.004755
K57	pKa = 4.6 ± 0.3
Temperature	pKa’	error	DG	error	w1 1H	error	w1 15N	error	w1 1H	error	w2 15N	error	Chi sq
10	4.41	0.5	0.11	0.73	8.61	0.003	124.555	0.012	8.505	0.058	123.622	0.304	0.000602
15	4.88	0.15	-0.14	0.8	8.579	0.004	124.507	0.001	8.489	0.037	123.644	0.085	4e-06
20	4.87	0.44	-0.45	0.65	8.566	0.003	124.43	0.013	8.479	0.059	123.721	0.054	0.000285
25	4.8	0.33	-0.22	0.73	8.548	0.006	124.329	0.063	8.435	0.019	123.428	0.159	0.003799
30	4.8	0.24	-0.19	0.69	8.517	0.003	124.131	0.02	8.414	0.033	123.053	0.081	0.000989
35	4.44	0.43	0.08	0.91	8.502	0.005	123.89	0.077	8.368	0.05	122.719	0.367	0.005458
40	4.84	0.23	-0.27	0.79	8.469	0.01	123.727	0.013	8.347	0.017	122.507	0.071	0.000833
45	4.84	0.29	-0.44	0.94	8.451	0.054	123.592	0.318	8.309	0.062	122.139	0.209	0.044829
*Units are degrees Celsius, kcal/mol, and ppm for temperatures, free energies, and chemical shifts, respectively.
*Units are degrees Celsius, kcal/mol, and ppm for temperatures, free energies, and chemical shifts, respectively.
