# Supplementary material for: Non-cooperative 4E-BP2 folding with exchange between eIF4E-binding and binding-incompatible states tunes cap-dependent translation inhibition
Source: Nat Commun. 2020 Jun 19;11:3146. doi: 10.1038/s41467-020-16783-8 (PMC7305185; doi:10.1038/s41467-020-16783-8)
Supplement: Supplementary file 6 — Source Data [file 41467_2020_16783_MOESM6_ESM.zip]

Archive with 465 entries (430 files):
- Source_data/4EBP_alignment.tar
- Source_data/chemshifts_aciddenat/
- Source_data/chemshifts_aciddenat/sum_pH1.list
- Source_data/chemshifts_aciddenat/sum_pH2.2.list
- Source_data/chemshifts_aciddenat/sum_pH2.6_20C.list
- Source_data/chemshifts_aciddenat/sum_pH3.0.list
- Source_data/chemshifts_aciddenat/sum_pH4.0.list
- Source_data/chemshifts_aciddenat/sum_pH4.5.list
- Source_data/chemshifts_aciddenat/sum_pH5.5.list
- Source_data/chemshifts_aciddenat/sum_pH6.0.list
- Source_data/chemshifts_aciddenat/sum_pH6.4.list
- Source_data/chemshifts_aciddenat/sum_pH6.8.list
- Source_data/chemshifts_aciddenat/sum_pH7.2_all.list
- Source_data/chemshifts_aciddenat/sum_pH8.0_all.list
- Source_data/chemshifts_phosDw/
- Source_data/chemshifts_phosDw/A68Xphos4EBP2_pH7.4_20C.list
- Source_data/chemshifts_phosDw/enzymatic_dephorylation/
- Source_data/chemshifts_phosDw/enzymatic_dephorylation/dephos_0hr.list
- Source_data/chemshifts_phosDw/enzymatic_dephorylation/dephos_1hr.list
- Source_data/chemshifts_phosDw/enzymatic_dephorylation/dephos_24hr.list
- Source_data/chemshifts_phosDw/enzymatic_dephorylation/dephos_4hrs.list
- Source_data/chemshifts_phosDw/phos4EBP2_hsqc2_pH7.5.list
- Source_data/chemshifts_phosDw/pWt_pH7.4_062217.list
- Source_data/chemshifts_phosDw/S65Ap4EBP2_hsqc2.list
- Source_data/chemshifts_phosDw/S65Ap4EBP2_hsqc2_062217.list
- Source_data/chemshifts_phosDw/sum_triple_phos4EBP2_pH7.4.list
- Source_data/chemshifts_phosDw/t70as83a_hsqc.list
- Source_data/chemshifts_SSP/
- Source_data/chemshifts_SSP/SSP_input/
- Source_data/chemshifts_SSP/SSP_input/phos4EBP2_C_pH3.txt
- Source_data/chemshifts_SSP/SSP_input/phos4EBP2_Ca_pH3.txt
- Source_data/chemshifts_SSP/SSP_input/phos4EBP2_Cb_pH3.txt
- Source_data/chemshifts_SSP/SSP_input/phos4EBP2_Ha_pH3.txt
- Source_data/chemshifts_SSP/SSP_input/phos4EBP2_Hn_pH3.txt
- Source_data/chemshifts_SSP/SSP_input/phos4EBP2_N_pH3.txt
- Source_data/chemshifts_SSP/SSP_input/pS65A_CA.txt
- Source_data/chemshifts_SSP/SSP_input/pS65A_CB.txt
- Source_data/chemshifts_SSP/SSP_input/pS65A_CO.txt
- Source_data/chemshifts_SSP/SSP_input/pS65A_HA.txt
- Source_data/chemshifts_SSP/SSP_input/pS65A_HN.txt
- Source_data/chemshifts_SSP/SSP_input/pS65A_N.txt
- Source_data/chemshifts_SSP/SSP_input/pWT_pH7.5_CA.txt
- Source_data/chemshifts_SSP/SSP_input/pWT_pH7.5_CB.txt
- Source_data/chemshifts_SSP/SSP_input/pWT_pH7.5_CO.txt
- Source_data/chemshifts_SSP/SSP_input/pWT_pH7.5_HA.txt
- Source_data/chemshifts_SSP/SSP_input/pWT_pH7.5_HN.txt
- Source_data/chemshifts_SSP/SSP_input/pWT_pH7.5_N.txt
- Source_data/chemshifts_SSP/SSP_input/T70AS83A_HA.txt
- Source_data/chemshifts_SSP/SSP_input/T70AS83A_HN.txt
- Source_data/chemshifts_SSP/SSP_input/T70AS83A_N.txt
- Source_data/chemshifts_SSP/SSP_input/T70AS83A_pH7.4_CA.txt
- Source_data/chemshifts_SSP/SSP_input/T70AS83A_pH7.4_CB.txt
- Source_data/chemshifts_SSP/SSP_input/T70AS83A_pH7.4_CO.txt
- Source_data/chemshifts_SSP/SSP_input/triple_CA.txt
- Source_data/chemshifts_SSP/SSP_input/triple_CB.txt
- Source_data/chemshifts_SSP/SSP_input/triple_CO.txt
- Source_data/chemshifts_SSP/SSP_input/triple_HA.txt
- Source_data/chemshifts_SSP/SSP_input/triple_Hn.txt
- Source_data/chemshifts_SSP/SSP_input/triple_N.txt
- Source_data/chemshifts_thermaldenat/
- Source_data/chemshifts_thermaldenat/A23_data_bytemp/
- Source_data/chemshifts_thermaldenat/A23_data_bytemp/A23_10C.txt
- Source_data/chemshifts_thermaldenat/A23_data_bytemp/A23_15C.txt
- Source_data/chemshifts_thermaldenat/A23_data_bytemp/A23_20C.txt
- Source_data/chemshifts_thermaldenat/A23_data_bytemp/A23_25C.txt
- Source_data/chemshifts_thermaldenat/A23_data_bytemp/A23_30C.txt
- Source_data/chemshifts_thermaldenat/A23_data_bytemp/A23_35C.txt
- Source_data/chemshifts_thermaldenat/A23_data_bytemp/A23_40C.txt
- Source_data/chemshifts_thermaldenat/A23_data_bytemp/A23_45C.txt
- Source_data/chemshifts_thermaldenat/A23_data_bytemp/A23_50C.txt
- Source_data/chemshifts_thermaldenat/A23_data_bytemp/A23_5C.txt
- Source_data/chemshifts_thermaldenat/A23_data_bytemp/A23_60C.txt
- Source_data/chemshifts_thermaldenat/A23_data_bytemp/A23_data.txt
- Source_data/chemshifts_thermaldenat/A27_data_bytemp/
- Source_data/chemshifts_thermaldenat/A27_data_bytemp/A27_10C.txt
- Source_data/chemshifts_thermaldenat/A27_data_bytemp/A27_10C_fit.txt
- Source_data/chemshifts_thermaldenat/A27_data_bytemp/A27_15C.txt
- Source_data/chemshifts_thermaldenat/A27_data_bytemp/A27_15C_fit.txt
- Source_data/chemshifts_thermaldenat/A27_data_bytemp/A27_20C.txt
- Source_data/chemshifts_thermaldenat/A27_data_bytemp/A27_20C_fit.txt
- Source_data/chemshifts_thermaldenat/A27_data_bytemp/A27_25C.txt
- Source_data/chemshifts_thermaldenat/A27_data_bytemp/A27_25C_fit.txt
- Source_data/chemshifts_thermaldenat/A27_data_bytemp/A27_30C.txt
- Source_data/chemshifts_thermaldenat/A27_data_bytemp/A27_30C_fit.txt
- Source_data/chemshifts_thermaldenat/A27_data_bytemp/A27_35C.txt
- Source_data/chemshifts_thermaldenat/A27_data_bytemp/A27_35C_fit.txt
- Source_data/chemshifts_thermaldenat/A27_data_bytemp/A27_40C.txt
- Source_data/chemshifts_thermaldenat/A27_data_bytemp/A27_5C.txt
- Source_data/chemshifts_thermaldenat/A27_data_bytemp/A27_5C_fit.txt
- Source_data/chemshifts_thermaldenat/A27_data_bytemp/A27_60C_fit.txt
- Source_data/chemshifts_thermaldenat/A27_data_bytemp/A27_data.txt
- Source_data/chemshifts_thermaldenat/A68_data_bytemp/
- Source_data/chemshifts_thermaldenat/A68_data_bytemp/A68_10C.txt
- Source_data/chemshifts_thermaldenat/A68_data_bytemp/A68_15C.txt
- Source_data/chemshifts_thermaldenat/A68_data_bytemp/A68_20C.txt
- Source_data/chemshifts_thermaldenat/A68_data_bytemp/A68_25C.txt
- Source_data/chemshifts_thermaldenat/A68_data_bytemp/A68_30C.txt
- Source_data/chemshifts_thermaldenat/A68_data_bytemp/A68_40C.txt
- Source_data/chemshifts_thermaldenat/A68_data_bytemp/A68_50C.txt
- Source_data/chemshifts_thermaldenat/A68_data_bytemp/A68_5C.txt
- Source_data/chemshifts_thermaldenat/A68_data_bytemp/A68_60C.txt
- Source_data/chemshifts_thermaldenat/A68_data_bytemp/A68_data.txt
- Source_data/chemshifts_thermaldenat/C35_data_bytemp/
- Source_data/chemshifts_thermaldenat/C35_data_bytemp/C35_10C.txt
- Source_data/chemshifts_thermaldenat/C35_data_bytemp/C35_10C_trim.txt
- Source_data/chemshifts_thermaldenat/C35_data_bytemp/C35_15C.txt
- Source_data/chemshifts_thermaldenat/C35_data_bytemp/C35_20C.txt
- Source_data/chemshifts_thermaldenat/C35_data_bytemp/C35_20C_trim.txt
- Source_data/chemshifts_thermaldenat/C35_data_bytemp/C35_25C.txt
- Source_data/chemshifts_thermaldenat/C35_data_bytemp/C35_30C.txt
- Source_data/chemshifts_thermaldenat/C35_data_bytemp/C35_30C_trim.txt
- Source_data/chemshifts_thermaldenat/C35_data_bytemp/C35_35C.txt
- Source_data/chemshifts_thermaldenat/C35_data_bytemp/C35_40C.txt
- Source_data/chemshifts_thermaldenat/C35_data_bytemp/C35_40C_trim.txt
- Source_data/chemshifts_thermaldenat/C35_data_bytemp/C35_40C-trim.txt
- Source_data/chemshifts_thermaldenat/C35_data_bytemp/C35_45C.txt
- Source_data/chemshifts_thermaldenat/C35_data_bytemp/C35_50C.txt
- Source_data/chemshifts_thermaldenat/C35_data_bytemp/C35_50C_trim.txt
- Source_data/chemshifts_thermaldenat/C35_data_bytemp/C35_55C.txt
- Source_data/chemshifts_thermaldenat/C35_data_bytemp/C35_5C.txt
- Source_data/chemshifts_thermaldenat/C35_data_bytemp/C35_60C.txt
- Source_data/chemshifts_thermaldenat/C35_data_bytemp/C35_60C_trim.txt
- Source_data/chemshifts_thermaldenat/C35_data_bytemp/C35_70C.txt
- Source_data/chemshifts_thermaldenat/C35_data_bytemp/C35_data.txt
- Source_data/chemshifts_thermaldenat/D33_data_bytemp/
- Source_data/chemshifts_thermaldenat/D33_data_bytemp/D33_10C.txt
- Source_data/chemshifts_thermaldenat/D33_data_bytemp/D33_15C.txt
- Source_data/chemshifts_thermaldenat/D33_data_bytemp/D33_20C.txt
- Source_data/chemshifts_thermaldenat/D33_data_bytemp/D33_25C.txt
- Source_data/chemshifts_thermaldenat/D33_data_bytemp/D33_30C.txt
- Source_data/chemshifts_thermaldenat/D33_data_bytemp/D33_35C.txt
- Source_data/chemshifts_thermaldenat/D33_data_bytemp/D33_40C.txt
- Source_data/chemshifts_thermaldenat/D33_data_bytemp/D33_45C.txt
- Source_data/chemshifts_thermaldenat/D33_data_bytemp/D33_50C.txt
- Source_data/chemshifts_thermaldenat/D33_data_bytemp/D33_5C.txt
- Source_data/chemshifts_thermaldenat/D33_data_bytemp/D33_data.txt
- Source_data/chemshifts_thermaldenat/D55_data_bytemp/
- Source_data/chemshifts_thermaldenat/D55_data_bytemp/D55_10C.txt
- Source_data/chemshifts_thermaldenat/D55_data_bytemp/D55_15C.txt
- Source_data/chemshifts_thermaldenat/D55_data_bytemp/D55_20C.txt
- Source_data/chemshifts_thermaldenat/D55_data_bytemp/D55_25C.txt
- Source_data/chemshifts_thermaldenat/D55_data_bytemp/D55_30C.txt
- Source_data/chemshifts_thermaldenat/D55_data_bytemp/D55_35C.txt
- Source_data/chemshifts_thermaldenat/D55_data_bytemp/D55_40C.txt
- Source_data/chemshifts_thermaldenat/D55_data_bytemp/D55_45C.txt
- Source_data/chemshifts_thermaldenat/D55_data_bytemp/D55_50C.txt
- Source_data/chemshifts_thermaldenat/D55_data_bytemp/D55_55C.txt
- Source_data/chemshifts_thermaldenat/D55_data_bytemp/D55_60C.txt
- Source_data/chemshifts_thermaldenat/D55_data_bytemp/D55_data.txt
- Source_data/chemshifts_thermaldenat/F43_data_bytemp/
- Source_data/chemshifts_thermaldenat/F43_data_bytemp/F43_10C.txt
- Source_data/chemshifts_thermaldenat/F43_data_bytemp/F43_15C.txt
- Source_data/chemshifts_thermaldenat/F43_data_bytemp/F43_20C.txt
- Source_data/chemshifts_thermaldenat/F43_data_bytemp/F43_25C.txt
- Source_data/chemshifts_thermaldenat/F43_data_bytemp/F43_30C.txt
- Source_data/chemshifts_thermaldenat/F43_data_bytemp/F43_35C.txt
- Source_data/chemshifts_thermaldenat/F43_data_bytemp/F43_40C.txt
- Source_data/chemshifts_thermaldenat/F43_data_bytemp/F43_45C.txt
- Source_data/chemshifts_thermaldenat/F43_data_bytemp/F43_50C.txt
- Source_data/chemshifts_thermaldenat/F43_data_bytemp/F43_55C.txt
- Source_data/chemshifts_thermaldenat/F43_data_bytemp/F43_5C.txt
- Source_data/chemshifts_thermaldenat/F43_data_bytemp/F43_60C.txt
- Source_data/chemshifts_thermaldenat/F43_data_bytemp/F43_65C.txt
- Source_data/chemshifts_thermaldenat/F43_data_bytemp/F43_70C.txt
- Source_data/chemshifts_thermaldenat/F43_data_bytemp/F43_data.txt
- Source_data/chemshifts_thermaldenat/F58_data_bytemp/
- Source_data/chemshifts_thermaldenat/F58_data_bytemp/F58_10C.txt
- Source_data/chemshifts_thermaldenat/F58_data_bytemp/F58_15C.txt
- Source_data/chemshifts_thermaldenat/F58_data_bytemp/F58_20C.txt
- Source_data/chemshifts_thermaldenat/F58_data_bytemp/F58_25C.txt
- Source_data/chemshifts_thermaldenat/F58_data_bytemp/F58_30C.txt
- Source_data/chemshifts_thermaldenat/F58_data_bytemp/F58_35C.txt
- Source_data/chemshifts_thermaldenat/F58_data_bytemp/F58_40C.txt
- Source_data/chemshifts_thermaldenat/F58_data_bytemp/F58_45C.txt
- Source_data/chemshifts_thermaldenat/F58_data_bytemp/F58_50C.txt
- Source_data/chemshifts_thermaldenat/F58_data_bytemp/F58_5C.txt
- Source_data/chemshifts_thermaldenat/F58_data_bytemp/F58_data.txt
- Source_data/chemshifts_thermaldenat/G39_data_bytemp/
- Source_data/chemshifts_thermaldenat/G39_data_bytemp/G39_10C.txt
- Source_data/chemshifts_thermaldenat/G39_data_bytemp/G39_15C.txt
- Source_data/chemshifts_thermaldenat/G39_data_bytemp/G39_20C.txt
- Source_data/chemshifts_thermaldenat/G39_data_bytemp/G39_25C.txt
- Source_data/chemshifts_thermaldenat/G39_data_bytemp/G39_30C.txt
- Source_data/chemshifts_thermaldenat/G39_data_bytemp/G39_35C.txt
- Source_data/chemshifts_thermaldenat/G39_data_bytemp/G39_40C.txt
- Source_data/chemshifts_thermaldenat/G39_data_bytemp/G39_45C.txt
- Source_data/chemshifts_thermaldenat/G39_data_bytemp/G39_50C.txt
- Source_data/chemshifts_thermaldenat/G39_data_bytemp/G39_55C.txt
- Source_data/chemshifts_thermaldenat/G39_data_bytemp/G39_5C.txt
- Source_data/chemshifts_thermaldenat/G39_data_bytemp/G39_60C.txt
- Source_data/chemshifts_thermaldenat/G39_data_bytemp/G39_65C.txt
- Source_data/chemshifts_thermaldenat/G39_data_bytemp/G39_70C.txt
- Source_data/chemshifts_thermaldenat/G39_data_bytemp/G39_data.txt
- Source_data/chemshifts_thermaldenat/G48_data_bytemp/
- Source_data/chemshifts_thermaldenat/G48_data_bytemp/G48_10C.txt
- Source_data/chemshifts_thermaldenat/G48_data_bytemp/G48_15C.txt
- Source_data/chemshifts_thermaldenat/G48_data_bytemp/G48_20C.txt
- Source_data/chemshifts_thermaldenat/G48_data_bytemp/G48_25C.txt
- Source_data/chemshifts_thermaldenat/G48_data_bytemp/G48_30C.txt
- Source_data/chemshifts_thermaldenat/G48_data_bytemp/G48_35C.txt
- Source_data/chemshifts_thermaldenat/G48_data_bytemp/G48_40C.txt
- Source_data/chemshifts_thermaldenat/G48_data_bytemp/G48_45C.txt
- Source_data/chemshifts_thermaldenat/G48_data_bytemp/G48_50C.txt
- Source_data/chemshifts_thermaldenat/G48_data_bytemp/G48_55C.txt
- Source_data/chemshifts_thermaldenat/G48_data_bytemp/G48_5C.txt
- Source_data/chemshifts_thermaldenat/G48_data_bytemp/G48_60C.txt
- Source_data/chemshifts_thermaldenat/G48_data_bytemp/G48_65C.txt
- Source_data/chemshifts_thermaldenat/G48_data_bytemp/G48_70C.txt
- Source_data/chemshifts_thermaldenat/G48_data_bytemp/G48_data.txt
- Source_data/chemshifts_thermaldenat/I52_data_bytemp/
- Source_data/chemshifts_thermaldenat/I52_data_bytemp/I52_10C.txt
- Source_data/chemshifts_thermaldenat/I52_data_bytemp/I52_15C.txt
- Source_data/chemshifts_thermaldenat/I52_data_bytemp/I52_20C.txt
- Source_data/chemshifts_thermaldenat/I52_data_bytemp/I52_25C.txt
- Source_data/chemshifts_thermaldenat/I52_data_bytemp/I52_30C.txt
- Source_data/chemshifts_thermaldenat/I52_data_bytemp/I52_35C.txt
- Source_data/chemshifts_thermaldenat/I52_data_bytemp/I52_40C.txt
- Source_data/chemshifts_thermaldenat/I52_data_bytemp/I52_45C.txt
- Source_data/chemshifts_thermaldenat/I52_data_bytemp/I52_50C.txt
- Source_data/chemshifts_thermaldenat/I52_data_bytemp/I52_55C.txt
- Source_data/chemshifts_thermaldenat/I52_data_bytemp/I52_5C.txt
- Source_data/chemshifts_thermaldenat/I52_data_bytemp/I52_60C.txt
- Source_data/chemshifts_thermaldenat/I52_data_bytemp/I52_65C.txt
- Source_data/chemshifts_thermaldenat/I52_data_bytemp/I52_data.txt
- Source_data/chemshifts_thermaldenat/I53_data_bytemp/
- Source_data/chemshifts_thermaldenat/I53_data_bytemp/I53_10C.txt
- Source_data/chemshifts_thermaldenat/I53_data_bytemp/I53_15C.txt
- Source_data/chemshifts_thermaldenat/I53_data_bytemp/I53_20C.txt
- Source_data/chemshifts_thermaldenat/I53_data_bytemp/I53_25C.txt
- Source_data/chemshifts_thermaldenat/I53_data_bytemp/I53_30C.txt
- Source_data/chemshifts_thermaldenat/I53_data_bytemp/I53_35C.txt
- Source_data/chemshifts_thermaldenat/I53_data_bytemp/I53_40C.txt
- Source_data/chemshifts_thermaldenat/I53_data_bytemp/I53_45C.txt
- Source_data/chemshifts_thermaldenat/I53_data_bytemp/I53_50C.txt
- Source_data/chemshifts_thermaldenat/I53_data_bytemp/I53_55C.txt
- Source_data/chemshifts_thermaldenat/I53_data_bytemp/I53_5C.txt
- Source_data/chemshifts_thermaldenat/I53_data_bytemp/I53_60C.txt
- Source_data/chemshifts_thermaldenat/I53_data_bytemp/I53_data.txt
- Source_data/chemshifts_thermaldenat/K57_data_bytemp/
- Source_data/chemshifts_thermaldenat/K57_data_bytemp/K57_10C.txt
- Source_data/chemshifts_thermaldenat/K57_data_bytemp/K57_15C.txt
- Source_data/chemshifts_thermaldenat/K57_data_bytemp/K57_20C.txt
- Source_data/chemshifts_thermaldenat/K57_data_bytemp/K57_25C.txt
- Source_data/chemshifts_thermaldenat/K57_data_bytemp/K57_30C.txt
- Source_data/chemshifts_thermaldenat/K57_data_bytemp/K57_35C.txt
- Source_data/chemshifts_thermaldenat/K57_data_bytemp/K57_40C.txt
- Source_data/chemshifts_thermaldenat/K57_data_bytemp/K57_45C.txt
- Source_data/chemshifts_thermaldenat/K57_data_bytemp/K57_data.txt
- Source_data/chemshifts_thermaldenat/L30_data_bytemp/
- Source_data/chemshifts_thermaldenat/L30_data_bytemp/L30_10C.txt
- Source_data/chemshifts_thermaldenat/L30_data_bytemp/L30_15C.txt
- Source_data/chemshifts_thermaldenat/L30_data_bytemp/L30_20C.txt
- Source_data/chemshifts_thermaldenat/L30_data_bytemp/L30_25C.txt
- Source_data/chemshifts_thermaldenat/L30_data_bytemp/L30_30C.txt
- Source_data/chemshifts_thermaldenat/L30_data_bytemp/L30_35C.txt
- Source_data/chemshifts_thermaldenat/L30_data_bytemp/L30_40C.txt
- Source_data/chemshifts_thermaldenat/L30_data_bytemp/L30_45C.txt
- Source_data/chemshifts_thermaldenat/L30_data_bytemp/L30_50C.txt
- Source_data/chemshifts_thermaldenat/L30_data_bytemp/L30_55C.txt
- Source_data/chemshifts_thermaldenat/L30_data_bytemp/L30_60C.txt
- Source_data/chemshifts_thermaldenat/L30_data_bytemp/L30_70C.txt
- Source_data/chemshifts_thermaldenat/L30_data_bytemp/L30_data.txt
- Source_data/chemshifts_thermaldenat/L42_data_bytemp/
- Source_data/chemshifts_thermaldenat/L42_data_bytemp/L42_10C.txt
- Source_data/chemshifts_thermaldenat/L42_data_bytemp/L42_15C.txt
- Source_data/chemshifts_thermaldenat/L42_data_bytemp/L42_20C.txt
- Source_data/chemshifts_thermaldenat/L42_data_bytemp/L42_25C.txt
- Source_data/chemshifts_thermaldenat/L42_data_bytemp/L42_30C.txt
- Source_data/chemshifts_thermaldenat/L42_data_bytemp/L42_35C.txt
- Source_data/chemshifts_thermaldenat/L42_data_bytemp/L42_40C.txt
- Source_data/chemshifts_thermaldenat/L42_data_bytemp/L42_45C.txt
- Source_data/chemshifts_thermaldenat/L42_data_bytemp/L42_50C.txt
- Source_data/chemshifts_thermaldenat/L42_data_bytemp/L42_55C.txt
- Source_data/chemshifts_thermaldenat/L42_data_bytemp/L42_60C.txt
- Source_data/chemshifts_thermaldenat/L42_data_bytemp/L42_65C.txt
- Source_data/chemshifts_thermaldenat/L42_data_bytemp/L42_70C.txt
- Source_data/chemshifts_thermaldenat/L42_data_bytemp/L42_data.txt
- Source_data/chemshifts_thermaldenat/L59_data_bytemp/
- Source_data/chemshifts_thermaldenat/L59_data_bytemp/L59_10C.txt
- Source_data/chemshifts_thermaldenat/L59_data_bytemp/L59_15C.txt
- Source_data/chemshifts_thermaldenat/L59_data_bytemp/L59_20C.txt
- Source_data/chemshifts_thermaldenat/L59_data_bytemp/L59_25C.txt
- Source_data/chemshifts_thermaldenat/L59_data_bytemp/L59_30C.txt
- Source_data/chemshifts_thermaldenat/L59_data_bytemp/L59_35C.txt
- Source_data/chemshifts_thermaldenat/L59_data_bytemp/L59_40C.txt
- Source_data/chemshifts_thermaldenat/L59_data_bytemp/L59_45C.txt
- Source_data/chemshifts_thermaldenat/L59_data_bytemp/L59_50C.txt
- Source_data/chemshifts_thermaldenat/L59_data_bytemp/L59_5C.txt
- Source_data/chemshifts_thermaldenat/L59_data_bytemp/L59_data.txt
- Source_data/chemshifts_thermaldenat/Q29_data_bytemp/
- Source_data/chemshifts_thermaldenat/Q29_data_bytemp/Q29_10C.txt
- Source_data/chemshifts_thermaldenat/Q29_data_bytemp/Q29_15C.txt
- Source_data/chemshifts_thermaldenat/Q29_data_bytemp/Q29_20C.txt
- Source_data/chemshifts_thermaldenat/Q29_data_bytemp/Q29_25C.txt
- Source_data/chemshifts_thermaldenat/Q29_data_bytemp/Q29_30C.txt
- Source_data/chemshifts_thermaldenat/Q29_data_bytemp/Q29_35C.txt
- Source_data/chemshifts_thermaldenat/Q29_data_bytemp/Q29_40C.txt
- Source_data/chemshifts_thermaldenat/Q29_data_bytemp/Q29_45C.txt
- Source_data/chemshifts_thermaldenat/Q29_data_bytemp/Q29_50C.txt
- Source_data/chemshifts_thermaldenat/Q29_data_bytemp/Q29_5C.txt
[truncated: 165 more entries]
