# Supplementary material for: Non-cooperative 4E-BP2 folding with exchange between eIF4E-binding and binding-incompatible states tunes cap-dependent translation inhibition
Source: Nat Commun. 2020 Jun 19;11:3146. doi: 10.1038/s41467-020-16783-8 (PMC7305185; doi:10.1038/s41467-020-16783-8)
Supplement: Supplementary file 6 — Source Data [file 41467_2020_16783_MOESM6_ESM.zip › Source_data/chemshifts_aciddenat/sum_pH1.list]

      Assignment         w1         w2  

              ?-?    121.732      8.044 
           S2_N-H    117.512      8.471 
           G6_N-H    108.030      8.324 
           S7_N-H    115.564      8.221 
           G8_N-H    110.383      8.454 
          H9m_N-H    118.670      8.278 
          Q10_N-H    123.019      8.502 
          S12_N-H    116.156      8.445 
          S14_N-H    117.448      8.370 
          T19_N-H    115.347      8.152 
          R20_N-H    124.040      8.625 
         V22m_N-H    125.966      8.791 
          A23_N-H    128.730      8.509 
          S25_N-H    118.637      8.806 
         D26m_N-H    121.253      7.659 
          A27_N-H    126.794      8.554 
         A28m_N-H    120.799      8.688 
          Q29_N-H    115.799      7.629 
         L30m_N-H    121.649      7.429 
          H32_N-H    116.964      8.608 
          D33_N-H    116.091      8.188 
          Y34_N-H    118.152      7.514 
          C35_N-H    120.144      8.976 
          T36_N-H    112.990      8.139 
          T37_N-H    116.502      8.997 
          G39_N-H    105.586      9.606 
          L42_N-H    128.571      8.744 
          F43_N-H    118.983      9.109 
          S44_N-H    115.129      9.366 
          T45_N-H    114.165      8.295 
          T46_N-H    117.778      9.020 
          G48_N-H    105.820      9.656 
     G49,G40a_N-H    107.275      8.224 
     G49,G40b_N-H    107.309      8.193 
         R51m_N-H    125.073      8.456 
          I52_N-H    127.111      9.034 
          I53_N-H    125.549      8.515 
          Y54_N-H    124.606      8.191 
         D55?_N-H    122.255      8.716 
         R56m_N-H    123.313      8.515 
         K57m_N-H    123.248      8.513 
         F58m_N-H    116.983      7.746 
          L59_N-H    122.149      7.893 
          L60_N-H    121.981      8.095 
          R62_N-H    120.884      8.050 
         N64m_N-H    119.845      8.549 
          M67_N-H    120.176      8.428 
         mT70_N-H    120.886      8.861 
          H74_N-H    120.987      8.563 
          N77_N-H    118.666      8.435 
          G80_N-H    109.690      8.446 
          V81_N-H    119.654      7.969 
          G85_N-H    108.612      8.449 
          T86_N-H    114.255      7.903 
          E89_N-H    123.588      8.417 
         S91m_N-H    116.966      8.293 
          V93_N-H    120.512      7.965 
          E94_N-H    123.919      8.324 
         N96?_N-H    121.653      8.435 
          L98_N-H    121.672      8.083 
         N100_N-H    118.512      8.174 
         V110_N-H    119.839      8.222 
         G111_N-H    112.138      8.491 
         A114_N-H    123.842      8.141 
         Q115_N-H    118.265      8.140 
         F116_N-H    120.078      7.996 
        I120m_N-H    120.710      7.992 
