# Supplementary material for: Non-cooperative 4E-BP2 folding with exchange between eIF4E-binding and binding-incompatible states tunes cap-dependent translation inhibition
Source: Nat Commun. 2020 Jun 19;11:3146. doi: 10.1038/s41467-020-16783-8 (PMC7305185; doi:10.1038/s41467-020-16783-8)
Supplement: Supplementary file 6 — Source Data [file 41467_2020_16783_MOESM6_ESM.zip › Source_data/chemshifts_aciddenat/sum_pH2.2.list]

      Assignment         w1         w2  

           S2_N-H    117.650      8.508 
           G6_N-H    108.042      8.347 
           S7_N-H    115.602      8.251 
           G8_N-H    110.405      8.478 
          H9m_N-H    118.670      8.278 
          Q10_N-H    123.089      8.532 
          S12_N-H    116.258      8.481 
          S14_N-H    117.400      8.373 
          T19_N-H    115.519      8.197 
          R20_N-H    124.218      8.669 
         V22m_N-H    125.966      8.791 
          A23_N-H    129.035      8.583 
          S25_N-H    119.091      8.819 
         D26m_N-H    121.253      7.659 
          A27_N-H    126.901      8.593 
         A28m_N-H    120.799      8.688 
          Q29_N-H    115.922      7.634 
         L30m_N-H    121.649      7.429 
          H32_N-H    117.001      8.636 
          D33_N-H    116.242      8.229 
          Y34_N-H    118.059      7.516 
          C35_N-H    120.193      9.003 
          T36_N-H    113.086      8.188 
          T37_N-H    116.661      9.031 
          G39_N-H    105.462      9.643 
          L42_N-H    128.623      8.783 
          F43_N-H    118.995      9.145 
          S44_N-H    115.090      9.404 
          T45_N-H    114.191      8.343 
          T46_N-H    117.852      9.045 
          G48_N-H    105.684      9.656 
     G49,G40a_N-H    107.242      8.248 
     G49,G40b_N-H    107.287      8.213 
          R51_N-H    125.073      8.456 
          I52_N-H    127.583      9.097 
          I53_N-H    125.515      8.550 
          Y54_N-H    124.844      8.228 
         D55?_N-H    123.514      8.685 
          R56_N-H    123.313      8.515 
          K57_N-H    123.248      8.513 
         F58m_N-H    116.983      7.746 
          L59_N-H    122.190      7.903 
          L60_N-H    121.942      8.073 
          R62_N-H    121.036      8.080 
          N64_N-H    119.845      8.549 
          M67_N-H    120.363      8.464 
         mT70_N-H    120.886      8.861 
          H74_N-H    121.132      8.600 
          N77_N-H    118.756      8.462 
          G80_N-H    109.624      8.458 
          V81_N-H    119.717      8.002 
          G85_N-H    108.696      8.467 
          T86_N-H    114.281      7.942 
          E89_N-H    123.934      8.410 
          S91_N-H    116.966      8.293 
          V93_N-H    120.430      7.967 
          E94_N-H    124.231      8.372 
          N96_N-H    121.803      8.473 
          L98_N-H    121.729      8.109 
         N100_N-H    118.559      8.202 
         V110_N-H    119.853      8.251 
         G111_N-H    112.241      8.479 
         A114_N-H    123.888      8.171 
         Q115_N-H    118.330      8.166 
         F116_N-H    120.058      8.033 
         I120_N-H    120.710      7.992 
