# Supplementary material for: Non-cooperative 4E-BP2 folding with exchange between eIF4E-binding and binding-incompatible states tunes cap-dependent translation inhibition
Source: Nat Commun. 2020 Jun 19;11:3146. doi: 10.1038/s41467-020-16783-8 (PMC7305185; doi:10.1038/s41467-020-16783-8)
Supplement: Supplementary file 6 — Source Data [file 41467_2020_16783_MOESM6_ESM.zip › Source_data/chemshifts_aciddenat/sum_pH2.6_20C.list]

      Assignment         w1         w2  

           S2_N-H    117.638      8.522 
           G6_N-H    108.082      8.363 
           S7_N-H    115.624      8.267 
           G8_N-H    110.425      8.493 
          H9m_N-H    118.670      8.278 
          Q10_N-H    123.116      8.548 
          S12_N-H    116.263      8.497 
          S14_N-H    117.377      8.384 
          T19_N-H    115.534      8.208 
          R20_N-H    124.119      8.678 
         V22m_N-H    125.966      8.791 
          A23_N-H    129.061      8.599 
          S25_N-H    118.986      8.838 
         D26m_N-H    121.253      7.659 
          A27_N-H    126.992      8.614 
         A28m_N-H    120.799      8.688 
          Q29_N-H    115.814      7.679 
         L30m_N-H    121.649      7.429 
          H32_N-H    116.962      8.655 
          D33_N-H    116.305      8.247 
          Y34_N-H    118.038      7.520 
          C35_N-H    120.211      9.020 
          T36_N-H    113.053      8.199 
          T37_N-H    116.615      9.059 
          G39_N-H    105.598      9.667 
          L42_N-H    128.749      8.819 
          F43_N-H    119.039      9.172 
          S44_N-H    115.144      9.419 
          T45_N-H    114.276      8.356 
          T46_N-H    117.840      9.059 
          G48_N-H    105.755      9.697 
     G49,G40a_N-H    107.267      8.257 
     G49,G40b_N-H    107.324      8.229 
          R51_N-H    125.145      8.478 
          I52_N-H    127.642      9.106 
          I53_N-H    125.616      8.572 
          Y54_N-H    124.804      8.246 
         D55m_N-H    122.903      8.745 
          R56_N-H    123.601      8.530 
          K57_N-H    123.412      8.499 
         F58m_N-H    116.983      7.746 
          L59_N-H    122.034      7.894 
          L60_N-H    121.820      8.072 
          R62_N-H    121.015      8.098 
          N64_N-H    119.786      8.555 
          M67_N-H    120.346      8.504 
         mT70_N-H    120.886      8.861 
          H74_N-H    121.154      8.617 
          N77_N-H    118.700      8.481 
          G80_N-H    109.662      8.481 
          V81_N-H    119.763      8.015 
          G85_N-H    108.720      8.486 
          T86_N-H    114.290      7.956 
          E89_N-H    124.043      8.425 
          S91_N-H    116.921      8.292 
          V93_N-H    120.571      8.001 
          E94_N-H    124.253      8.387 
          N96_N-H    121.791      8.490 
          L98_N-H    121.732      8.129 
         N100_N-H    118.580      8.210 
         V110_N-H    119.827      8.262 
         G111_N-H    112.279      8.498 
         A114_N-H    123.885      8.186 
         Q115_N-H    118.270      8.180 
         F116_N-H    120.050      8.044 
         I120_N-H    121.037      7.964 
