# Supplementary material for: Non-cooperative 4E-BP2 folding with exchange between eIF4E-binding and binding-incompatible states tunes cap-dependent translation inhibition
Source: Nat Commun. 2020 Jun 19;11:3146. doi: 10.1038/s41467-020-16783-8 (PMC7305185; doi:10.1038/s41467-020-16783-8)
Supplement: Supplementary file 6 — Source Data [file 41467_2020_16783_MOESM6_ESM.zip › Source_data/chemshifts_aciddenat/sum_pH3.0.list]

      Assignment         w1         w2  

           S2_N-H    117.628      8.526 
           G6_N-H    108.083      8.369 
           S7_N-H    115.644      8.272 
           G8_N-H    110.447      8.499 
          H9m_N-H    118.670      8.278 
          Q10_N-H    123.113      8.553 
          S12_N-H    116.279      8.507 
          S14_N-H    117.344      8.384 
          T19_N-H    115.541      8.213 
          R20_N-H    124.191      8.695 
          V22_N-H    125.966      8.791 
          A23_N-H    129.094      8.616 
          S25_N-H    118.963      8.836 
         D26m_N-H    121.253      7.659 
          A27_N-H    127.031      8.614 
         A28m_N-H    120.799      8.688 
          Q29_N-H    115.719      7.708 
         L30m_N-H    121.649      7.429 
          H32_N-H    117.005      8.671 
          D33_N-H    116.324      8.256 
          Y34_N-H    117.895      7.506 
          C35_N-H    120.195      9.045 
          T36_N-H    112.973      8.205 
          T37_N-H    116.700      9.070 
          G39_N-H    105.474      9.681 
          L42_N-H    128.740      8.833 
          F43_N-H    118.962      9.186 
          S44_N-H    115.221      9.448 
          T45_N-H    114.269      8.367 
          T46_N-H    117.932      9.079 
          G48_N-H    105.749      9.703 
     G49,G40a_N-H    107.223      8.268 
     G49,G40b_N-H    107.347      8.238 
          R51_N-H    125.825      8.511 
          I52_N-H    127.664      9.117 
          I53_N-H    125.631      8.563 
          Y54_N-H    124.872      8.255 
         D55?_N-H    123.110      8.748 
          R56_N-H    123.700      8.540 
          K57_N-H    123.541      8.515 
          F58_N-H    116.983      7.746 
          L59_N-H    121.883      7.870 
          L60_N-H    121.733      8.069 
          R62_N-H    121.037      8.103 
          N64_N-H    119.605      8.549 
          M67_N-H    120.454      8.500 
         mT70_N-H    120.886      8.861 
          H74_N-H    121.094      8.620 
          N77_N-H    118.636      8.496 
          G80_N-H    109.749      8.490 
          V81_N-H    119.741      8.015 
          G85_N-H    108.774      8.492 
          T86_N-H    114.283      7.959 
          E89_N-H    124.546      8.452 
          S91_N-H    116.832      8.291 
          V93_N-H    120.597      8.005 
          E94_N-H    124.293      8.394 
          N96_N-H    121.795      8.494 
          L98_N-H    121.748      8.133 
         N100_N-H    118.547      8.214 
         V110_N-H    119.788      8.264 
         G111_N-H    112.279      8.509 
         A114_N-H    123.868      8.192 
         Q115_N-H    118.172      8.184 
         F116_N-H    119.999      8.045 
         I120_N-H    121.595      7.907 
