# Supplementary material for: Non-cooperative 4E-BP2 folding with exchange between eIF4E-binding and binding-incompatible states tunes cap-dependent translation inhibition
Source: Nat Commun. 2020 Jun 19;11:3146. doi: 10.1038/s41467-020-16783-8 (PMC7305185; doi:10.1038/s41467-020-16783-8)
Supplement: Supplementary file 6 — Source Data [file 41467_2020_16783_MOESM6_ESM.zip › Source_data/chemshifts_aciddenat/sum_pH4.0.list]

      Assignment         w1         w2  

           S2_N-H    117.562      8.535 
           G6_N-H    108.112      8.379 
           S7_N-H    115.655      8.282 
           G8_N-H    110.494      8.513 
          H9m_N-H    118.670      8.278 
          Q10_N-H    123.114      8.561 
          S12_N-H    116.316      8.525 
          S14_N-H    117.301      8.385 
          T19_N-H    115.537      8.209 
          R20_N-H    124.171      8.724 
          V22_N-H    126.322      8.819 
          A23_N-H    129.363      8.645 
          S25_N-H    118.777      8.874 
         D26m_N-H    121.253      7.659 
          A27_N-H    127.100      8.623 
         A28m_N-H    120.799      8.688 
          Q29_N-H    115.337      7.772 
         L30m_N-H    121.649      7.429 
          H32_N-H    116.922      8.708 
          D33_N-H    116.448      8.223 
          Y34_N-H    117.575      7.436 
          C35_N-H    120.154      9.075 
          T36_N-H    113.060      8.213 
          T37_N-H    116.947      9.122 
          G39_N-H    105.805      9.778 
          L42_N-H    128.724      8.876 
          F43_N-H    118.829      9.220 
          S44_N-H    115.292      9.477 
          T45_N-H    114.352      8.396 
          T46_N-H    118.196      9.119 
          G48_N-H    106.012      9.840 
     G49,G40a_N-H    107.324      8.275 
     G49,G40b_N-H    107.383      8.251 
          R51_N-H    125.972      8.516 
          I52_N-H    127.922      9.149 
          I53_N-H    125.460      8.617 
          Y54_N-H    124.962      8.223 
          D55_N-H    124.245      8.756 
          R56_N-H    124.087      8.511 
          K57_N-H    123.539      8.507 
          F58_N-H    116.914      7.726 
          L59_N-H    121.391      7.796 
          L60_N-H    121.616      8.040 
          R62_N-H    121.336      8.142 
          N64_N-H    119.329      8.519 
          M67_N-H    120.077      8.491 
         mT70_N-H    120.886      8.861 
          H74_N-H    121.121      8.630 
          N77_N-H    118.718      8.511 
          G80_N-H    109.775      8.506 
          V81_N-H    119.756      8.024 
          G85_N-H    108.917      8.508 
          T86_N-H    114.271      7.977 
          E89_N-H    124.792      8.472 
          S91_N-H    116.613      8.304 
          V93_N-H    120.684      8.008 
          E94_N-H    124.538      8.417 
          N96_N-H    121.746      8.505 
          L98_N-H    121.672      8.146 
         N100_N-H    118.542      8.231 
         V110_N-H    119.785      8.276 
         G111_N-H    112.372      8.532 
         A114_N-H    123.842      8.193 
         Q115_N-H    118.158      8.197 
         F116_N-H    120.064      8.061 
         I120_N-H    123.507      7.724 
