# Supplementary material for: Non-cooperative 4E-BP2 folding with exchange between eIF4E-binding and binding-incompatible states tunes cap-dependent translation inhibition
Source: Nat Commun. 2020 Jun 19;11:3146. doi: 10.1038/s41467-020-16783-8 (PMC7305185; doi:10.1038/s41467-020-16783-8)
Supplement: Supplementary file 6 — Source Data [file 41467_2020_16783_MOESM6_ESM.zip › Source_data/chemshifts_aciddenat/sum_pH4.5.list]

      Assignment         w1         w2  

           S2_N-H    117.563      8.534 
           G6_N-H    108.119      8.380 
           S7_N-H    115.672      8.281 
           G8_N-H    110.491      8.514 
          H9m_N-H    118.580      8.277 
          Q10_N-H    123.156      8.559 
          S12_N-H    116.315      8.528 
          S14_N-H    117.267      8.383 
          T19_N-H    115.501      8.197 
          R20_N-H    124.112      8.729 
          V22_N-H    126.661      8.845 
          A23_N-H    129.502      8.657 
          S25_N-H    118.654      8.876 
         D26m_N-H    121.253      7.659 
          A27_N-H    127.080      8.620 
         A28m_N-H    120.799      8.688 
          Q29_N-H    115.114      7.808 
          L30_N-H    121.649      7.429 
          H32_N-H    116.827      8.713 
          D33_N-H    116.492      8.214 
          Y34_N-H    117.407      7.382 
          C35_N-H    120.265      9.090 
          T36_N-H    113.067      8.201 
          T37_N-H    117.226      9.154 
          G39_N-H    106.227      9.927 
          L42_N-H    128.678      8.893 
          F43_N-H    118.844      9.233 
          S44_N-H    115.239      9.470 
          T45_N-H    114.427      8.397 
          T46_N-H    118.491      9.147 
          G48_N-H    106.396     10.011 
     G49,G40a_N-H    107.386      8.286 
     G49,G40b_N-H    107.472      8.264 
          R51_N-H    126.491      8.550 
          I52_N-H    128.080      9.152 
          I53_N-H    125.397      8.621 
          Y54_N-H    125.105      8.208 
          D55_N-H    124.852      8.770 
          R56_N-H    124.334      8.481 
          K57_N-H    123.788      8.534 
          F58_N-H    116.631      7.724 
          L59_N-H    121.223      7.760 
          L60_N-H    121.646      8.026 
          R62_N-H    121.605      8.187 
          N64_N-H    119.300      8.506 
          M67_N-H    120.100      8.489 
         mT70_N-H    120.886      8.861 
          H74_N-H    121.111      8.625 
          N77_N-H    118.770      8.509 
          G80_N-H    109.770      8.505 
          V81_N-H    119.753      8.022 
          G85_N-H    109.006      8.508 
          T86_N-H    114.276      7.978 
          E89_N-H    125.177      8.506 
          S91_N-H    116.599      8.308 
          V93_N-H    120.914      8.018 
          E94_N-H    124.798      8.449 
          N96_N-H    121.829      8.521 
          L98_N-H    121.721      8.156 
         N100_N-H    118.592      8.226 
         V110_N-H    119.646      8.278 
         G111_N-H    112.488      8.536 
         A114_N-H    123.847      8.176 
         Q115_N-H    118.268      8.196 
         F116_N-H    120.241      8.073 
         I120_N-H    124.141      7.666 
