# Supplementary material for: Non-cooperative 4E-BP2 folding with exchange between eIF4E-binding and binding-incompatible states tunes cap-dependent translation inhibition
Source: Nat Commun. 2020 Jun 19;11:3146. doi: 10.1038/s41467-020-16783-8 (PMC7305185; doi:10.1038/s41467-020-16783-8)
Supplement: Supplementary file 6 — Source Data [file 41467_2020_16783_MOESM6_ESM.zip › Source_data/chemshifts_aciddenat/sum_pH5.5.list]

      Assignment         w1         w2  

           S2_N-H    117.487      8.522 
           G6_N-H    108.120      8.366 
           S7_N-H    115.683      8.273 
           G8_N-H    110.493      8.507 
          H9m_N-H    118.210      8.341 
          Q10_N-H    123.181      8.534 
          S12_N-H    116.314      8.533 
          S14_N-H    117.176      8.361 
          T19_N-H    115.340      8.158 
          R20_N-H    123.799      8.760 
          V22_N-H    127.282      8.899 
          A23_N-H    129.777      8.665 
          S25_N-H    118.495      8.897 
          D26_N-H    121.168      7.647 
          A27_N-H    127.038      8.582 
          A28_N-H    120.696      8.697 
          Q29_N-H    114.808      7.802 
          L30_N-H    121.530      7.390 
          H32_N-H    116.881      8.695 
          D33_N-H    116.446      8.181 
          Y34_N-H    117.211      7.296 
          C35_N-H    120.389      9.106 
          T36_N-H    113.049      8.165 
          T37_N-H    118.346      9.200 
          G39_N-H    108.252     10.645 
          L42_N-H    128.588      8.877 
          F43_N-H    118.767      9.255 
          S44_N-H    115.342      9.473 
          T45_N-H    114.195      8.370 
          T46_N-H    119.448      9.210 
          G48_N-H    108.467     10.742 
     G49,G40a_N-H    107.706      8.303 
     G49,G40b_N-H    107.897      8.286 
          R51_N-H    126.933      8.560 
          I52_N-H    128.245      9.159 
          I53_N-H    125.367      8.599 
          Y54_N-H    124.947      8.147 
          D55_N-H    125.304      8.777 
          R56_N-H    124.536      8.450 
          K57_N-H    124.282      8.554 
          F58_N-H    116.103      7.681 
          L59_N-H    121.200      7.703 
          L60_N-H    121.730      8.006 
          R62_N-H    121.444      8.167 
          N64_N-H    119.479      8.524 
          M67_N-H    120.177      8.470 
          T70_N-H    119.609      8.650 
          H74_N-H    121.296      8.587 
          N77_N-H    118.846      8.490 
          G80_N-H    109.734      8.492 
          V81_N-H    119.758      8.007 
          G85_N-H    109.074      8.491 
          T86_N-H    114.302      7.971 
          E89_N-H    125.532      8.528 
          S91_N-H    116.409      8.286 
          V93_N-H    121.207      8.022 
          E94_N-H    125.197      8.484 
          N96_N-H    121.920      8.524 
          L98_N-H    121.707      8.133 
         N100_N-H    118.602      8.221 
         V110_N-H    119.564      8.261 
         G111_N-H    112.508      8.520 
         A114_N-H    123.826      8.132 
         Q115_N-H    118.529      8.184 
         F116_N-H    120.557      8.089 
         I120_N-H    124.600      7.611 
