# Supplementary material for: Non-cooperative 4E-BP2 folding with exchange between eIF4E-binding and binding-incompatible states tunes cap-dependent translation inhibition
Source: Nat Commun. 2020 Jun 19;11:3146. doi: 10.1038/s41467-020-16783-8 (PMC7305185; doi:10.1038/s41467-020-16783-8)
Supplement: Supplementary file 6 — Source Data [file 41467_2020_16783_MOESM6_ESM.zip › Source_data/chemshifts_aciddenat/sum_pH6.0.list]

      Assignment         w1         w2  

           S2_N-H    117.475      8.523 
           S4_N-H    117.947      8.407 
           G6_N-H    108.112      8.369 
           S7_N-H    115.734      8.283 
           G8_N-H    110.602      8.514 
           H9_N-H    118.535      8.319 
          Q10_N-H    123.260      8.514 
          S12_N-H    116.340      8.543 
          S14_N-H    117.129      8.361 
          R15_N-H    123.066      8.329 
          T19_N-H    115.279      8.149 
          R20_N-H    123.659      8.786 
          T21_N-H    118.149      8.527 
          V22_N-H    127.422      8.901 
          A23_N-H    129.823      8.669 
          S25_N-H    118.368      8.920 
          D26_N-H    121.226      7.640 
          A27_N-H    127.175      8.585 
          A28_N-H    120.691      8.712 
          Q29_N-H    114.707      7.788 
          L30_N-H    121.532      7.382 
          H32_N-H    116.931      8.666 
          D33_N-H    116.484      8.159 
          Y34_N-H    117.104      7.266 
          C35_N-H    120.371      9.102 
          T36_N-H    113.047      8.156 
          T37_N-H    118.737      9.255 
          G39_N-H    108.968     10.905 
          L42_N-H    128.488      8.863 
          F43_N-H    118.848      9.272 
          S44_N-H    115.274      9.463 
          T45_N-H    114.105      8.355 
          T46_N-H    119.792      9.229 
          G48_N-H    109.126     10.993 
     G49,G40a_N-H    107.788      8.324 
     G49,G40b_N-H    107.887      8.300 
          R51_N-H    126.890      8.536 
          I52_N-H    128.248      9.161 
          I53_N-H    125.358      8.608 
          Y54_N-H    124.845      8.146 
          D55_N-H    125.382      8.767 
          R56_N-H    124.604      8.460 
          K57_N-H    124.382      8.554 
          F58_N-H    116.055      7.676 
          L59_N-H    121.157      7.705 
          L60_N-H    121.735      8.004 
          R62_N-H    121.417      8.148 
          N64_N-H    119.734      8.555 
   S65?,S3???_N-H    118.155      8.462 
          M67_N-H    120.282      8.472 
          T70_N-H    120.971      8.886 
          H74_N-H    121.533      8.553 
          N77_N-H    118.816      8.492 
          G80_N-H    109.733      8.490 
          V81_N-H    119.742      8.008 
      T82,N99_N-H    118.047      8.350 
          G85_N-H    109.087      8.491 
          T86_N-H    114.309      7.970 
          E89_N-H    125.590      8.535 
          S91_N-H    116.399      8.285 
          K92_N-H    123.202      8.351 
          V93_N-H    121.270      8.026 
          E94_N-H    125.264      8.492 
          N96_N-H    121.930      8.525 
          L98_N-H    121.746      8.128 
         N100_N-H    118.600      8.224 
         V110_N-H    119.518      8.254 
         G111_N-H    112.499      8.514 
         A114_N-H    123.832      8.128 
         Q115_N-H    118.592      8.181 
         F116_N-H    120.612      8.093 
         I120_N-H    124.650      7.607 
