# Supplementary material for: Non-cooperative 4E-BP2 folding with exchange between eIF4E-binding and binding-incompatible states tunes cap-dependent translation inhibition
Source: Nat Commun. 2020 Jun 19;11:3146. doi: 10.1038/s41467-020-16783-8 (PMC7305185; doi:10.1038/s41467-020-16783-8)
Supplement: Supplementary file 6 — Source Data [file 41467_2020_16783_MOESM6_ESM.zip › Source_data/chemshifts_aciddenat/sum_pH6.4.list]

      Assignment         w1         w2  

              ?-?    128.477      8.852 
              ?-?    118.216      8.373 
           S2_N-H    117.459      8.523 
        S3???_N-H    118.197      8.461 
           S4_N-H    118.098      8.406 
           G6_N-H    108.171      8.374 
           S7_N-H    115.781      8.281 
           G8_N-H    110.617      8.511 
           H9_N-H    118.813      8.288 
          Q10_N-H    123.355      8.487 
          S12_N-H    116.309      8.542 
          S14_N-H    117.131      8.353 
          R15_N-H    123.062      8.325 
          T19_N-H    115.264      8.137 
          R20_N-H    123.741      8.790 
          T21_N-H    118.203      8.520 
          V22_N-H    127.426      8.920 
          A23_N-H    129.806      8.677 
          S25_N-H    118.405      8.912 
          D26_N-H    121.117      7.638 
          A27_N-H    127.397      8.612 
          A28_N-H    120.702      8.718 
          Q29_N-H    114.674      7.777 
          L30_N-H    121.389      7.368 
          H32_N-H    117.145      8.628 
          D33_N-H    116.568      8.122 
          Y34_N-H    117.166      7.241 
          C35_N-H    120.388      9.103 
          T36_N-H    112.968      8.147 
          T37_N-H    118.900      9.246 
          G39_N-H    109.298     11.005 
          L42_N-H    128.482      8.852 
          F43_N-H    118.855      9.271 
          S44_N-H    115.270      9.472 
          T45_N-H    114.088      8.345 
          T46_N-H    119.928      9.232 
          G48_N-H    109.426     11.108 
     G49,G40a_N-H    107.920      8.314 
     G49,G40b_N-H    107.920      8.314 
          R51_N-H    126.859      8.540 
          I52_N-H    128.271      9.169 
          I53_N-H    125.331      8.606 
          Y54_N-H    125.020      8.165 
          D55_N-H    125.342      8.761 
          R56_N-H    124.599      8.470 
          K57_N-H    124.472      8.564 
          F58_N-H    116.096      7.665 
          L59_N-H    121.239      7.710 
          L60_N-H    121.747      8.002 
          R62_N-H    121.409      8.133 
          N64_N-H    119.907      8.569 
         S65?_N-H    118.545      8.525 
          M67_N-H    120.302      8.471 
          T70_N-H    122.138      9.100 
         H74m_N-H    121.549      8.558 
          N77_N-H    118.818      8.488 
          G80_N-H    109.746      8.490 
          V81_N-H    119.722      8.008 
      T82,N99_N-H    118.056      8.341 
          G85_N-H    109.052      8.490 
          T86_N-H    114.323      7.972 
          E89_N-H    125.629      8.538 
          S91_N-H    116.437      8.285 
          K92_N-H    123.165      8.348 
          V93_N-H    121.263      8.023 
          E94_N-H    125.258      8.491 
          N96_N-H    121.949      8.531 
          L98_N-H    121.729      8.130 
         N100_N-H    118.623      8.231 
         V110_N-H    119.471      8.243 
         G111_N-H    112.488      8.505 
         A114_N-H    123.866      8.125 
         Q115_N-H    118.622      8.180 
         F116_N-H    120.621      8.094 
         I120_N-H    124.665      7.603 
