# Supplementary material for: Non-cooperative 4E-BP2 folding with exchange between eIF4E-binding and binding-incompatible states tunes cap-dependent translation inhibition
Source: Nat Commun. 2020 Jun 19;11:3146. doi: 10.1038/s41467-020-16783-8 (PMC7305185; doi:10.1038/s41467-020-16783-8)
Supplement: Supplementary file 6 — Source Data [file 41467_2020_16783_MOESM6_ESM.zip › Source_data/chemshifts_aciddenat/sum_pH6.8.list]

      Assignment         w1         w2  

              ?-?    118.325      8.396 
           S2_N-H    117.656      8.513 
        S3???_N-H    118.102      8.446 
           S4_N-H    117.891      8.381 
           G6_N-H    108.128      8.385 
           S7_N-H    115.781      8.309 
           G8_N-H    110.768      8.537 
           H9_N-H    118.848      8.283 
          Q10_N-H    123.386      8.476 
          S12_N-H    116.378      8.562 
          S14_N-H    116.989      8.364 
          R15_N-H    123.122      8.350 
          T19_N-H    115.258      8.164 
          R20_N-H    123.638      8.806 
          T21_N-H    118.124      8.554 
          V22_N-H    127.492      8.929 
          A23_N-H    129.948      8.696 
          S25_N-H    118.251      8.930 
          D26_N-H    121.262      7.654 
          A27_N-H    127.183      8.611 
          A28_N-H    120.717      8.732 
          Q29_N-H    114.709      7.804 
          L30_N-H    121.482      7.388 
          H32_N-H    117.283      8.598 
          D33_N-H    116.730      8.109 
          Y34_N-H    117.080      7.231 
          C35_N-H    120.466      9.114 
          T36_N-H    113.071      8.157 
          T37_N-H    118.993      9.271 
          G39_N-H    109.493     11.083 
          L42_N-H    128.531      8.881 
          F43_N-H    118.887      9.294 
          S44_N-H    115.259      9.480 
          T45_N-H    114.113      8.364 
          T46_N-H    120.102      9.256 
          G48_N-H    109.566     11.168 
     G49,G40a_N-H    107.933      8.337 
     G49,G40b_N-H    107.933      8.337 
          R51_N-H    126.871      8.548 
          I52_N-H    128.337      9.184 
          I53_N-H    125.331      8.618 
          Y54_N-H    124.777      8.162 
          D55_N-H    125.450      8.790 
          R56_N-H    124.593      8.476 
          K57_N-H    124.447      8.575 
          F58_N-H    116.123      7.691 
          L59_N-H    121.231      7.732 
          L60_N-H    121.755      8.016 
          R62_N-H    121.307      8.145 
          N64_N-H    120.064      8.604 
       S65???_N-H    118.833      8.583 
          M67_N-H    120.480      8.491 
          T70_N-H    123.376      9.323 
         H74m_N-H    121.549      8.558 
          N77_N-H    118.825      8.503 
          G80_N-H    109.770      8.510 
          V81_N-H    119.752      8.025 
      T82,N99_N-H    118.043      8.360 
          G85_N-H    109.093      8.511 
          T86_N-H    114.349      7.991 
          E89_N-H    125.642      8.553 
          S91_N-H    116.438      8.303 
          K92_N-H    123.285      8.370 
          V93_N-H    121.315      8.042 
          E94_N-H    125.319      8.509 
          N96_N-H    121.959      8.544 
          L98_N-H    121.707      8.148 
         N100_N-H    118.581      8.249 
         V110_N-H    119.467      8.245 
         G111_N-H    112.475      8.514 
         A114_N-H    123.914      8.144 
         Q115_N-H    118.645      8.196 
         F116_N-H    120.686      8.109 
         I120_N-H    124.707      7.619 
