# Supplementary material for: Non-cooperative 4E-BP2 folding with exchange between eIF4E-binding and binding-incompatible states tunes cap-dependent translation inhibition
Source: Nat Commun. 2020 Jun 19;11:3146. doi: 10.1038/s41467-020-16783-8 (PMC7305185; doi:10.1038/s41467-020-16783-8)
Supplement: Supplementary file 6 — Source Data [file 41467_2020_16783_MOESM6_ESM.zip › Source_data/chemshifts_aciddenat/sum_pH7.2_all.list]

      Assignment         w1         w2  

              ?-?    118.338      8.394 
           S2_N-H    117.553      8.535 
       S3???m_N-H    118.102      8.446 
           S4_N-H    117.987      8.384 
           G6_N-H    108.117      8.392 
           S7_N-H    115.709      8.306 
          G8m_N-H    110.768      8.537 
           H9_N-H    118.845      8.293 
          Q10_N-H    123.406      8.416 
          S12_N-H    116.292      8.569 
          S14_N-H    116.955      8.372 
          R15_N-H    123.180      8.347 
          T19_N-H    115.249      8.159 
          R20_N-H    123.639      8.801 
          T21_N-H    118.147      8.547 
          V22_N-H    127.467      8.921 
          A23_N-H    129.878      8.686 
          S25_N-H    118.239      8.931 
          D26_N-H    121.200      7.647 
          A27_N-H    127.263      8.602 
          A28_N-H    120.762      8.741 
          Q29_N-H    114.679      7.794 
          L30_N-H    121.666      7.396 
         H32?_N-H    117.484      8.575 
          D33_N-H    116.828      8.057 
          Y34_N-H    117.081      7.208 
          C35_N-H    120.579      9.117 
          T36_N-H    113.022      8.154 
          T37_N-H    119.081      9.273 
          G39_N-H    109.570     11.108 
          L42_N-H    128.473      8.875 
          F43_N-H    118.900      9.295 
          S44_N-H    115.218      9.482 
          T45_N-H    114.076      8.348 
          T46_N-H    120.144      9.262 
          G48_N-H    109.701     11.203 
     G49,G40a_N-H    108.006      8.336 
     G49,G40b_N-H    108.006      8.336 
          R51_N-H    126.889      8.541 
          I52_N-H    128.374      9.179 
          I53_N-H    125.369      8.618 
          Y54_N-H    124.701      8.152 
          D55_N-H    125.424      8.784 
          R56_N-H    124.615      8.468 
          K57_N-H    124.428      8.573 
          F58_N-H    116.156      7.695 
          L59_N-H    121.257      7.739 
          L60_N-H    121.755      8.016 
          R62_N-H    121.356      8.141 
          N64_N-H    120.219      8.606 
       S65???_N-H    119.036      8.612 
          M67_N-H    120.533      8.492 
          T70_N-H    124.256      9.497 
         H74m_N-H    121.544      8.543 
          N77_N-H    118.736      8.493 
          G80_N-H    109.794      8.508 
          V81_N-H    119.761      8.023 
      T82,N99_N-H    118.055      8.353 
          G85_N-H    109.097      8.510 
          T86_N-H    114.381      7.990 
          E89_N-H    125.644      8.553 
          S91_N-H    116.449      8.297 
          K92_N-H    123.274      8.368 
          V93_N-H    121.291      8.041 
          E94_N-H    125.362      8.511 
          N96_N-H    121.992      8.546 
          L98_N-H    121.774      8.146 
         N100_N-H    118.568      8.251 
         V110_N-H    119.414      8.223 
         G111_N-H    112.443      8.503 
         A114_N-H    123.909      8.138 
         Q115_N-H    118.639      8.192 
         F116_N-H    120.728      8.104 
         I120_N-H    124.726      7.615 
