# Supplementary material for: Non-cooperative 4E-BP2 folding with exchange between eIF4E-binding and binding-incompatible states tunes cap-dependent translation inhibition
Source: Nat Commun. 2020 Jun 19;11:3146. doi: 10.1038/s41467-020-16783-8 (PMC7305185; doi:10.1038/s41467-020-16783-8)
Supplement: Supplementary file 6 — Source Data [file 41467_2020_16783_MOESM6_ESM.zip › Source_data/chemshifts_aciddenat/sum_pH8.0_all.list]

      Assignment         w1         w2  

              ?-?    118.132      8.372 
          S2m_N-H    117.553      8.535 
       S3???m_N-H    118.000      8.455 
          S4m_N-H    117.987      8.384 
           G6_N-H    108.001      8.404 
          S7m_N-H    115.709      8.306 
          G8m_N-H    110.768      8.537 
          H9m_N-H    118.845      8.293 
          Q10_N-H    123.431      8.415 
         S12m_N-H    116.292      8.569 
          S14_N-H    117.051      8.365 
         R15m_N-H    123.180      8.347 
          T19_N-H    115.234      8.160 
          R20_N-H    123.605      8.792 
          T21_N-H    118.147      8.552 
          V22_N-H    127.522      8.923 
          A23_N-H    129.869      8.686 
          S25_N-H    118.216      8.920 
          D26_N-H    121.316      7.660 
          A27_N-H    127.126      8.610 
          A28_N-H    120.748      8.739 
          Q29_N-H    114.732      7.790 
          L30_N-H    121.550      7.406 
         H32?_N-H    117.489      8.554 
          D33_N-H    117.023      8.013 
          Y34_N-H    117.078      7.185 
          C35_N-H    120.688      9.119 
          T36_N-H    112.987      8.166 
          T37_N-H    119.106      9.278 
          G39_N-H    109.613     11.128 
          L42_N-H    128.508      8.883 
          F43_N-H    118.926      9.302 
          S44_N-H    115.208      9.486 
          T45_N-H    114.080      8.340 
          T46_N-H    120.179      9.267 
          G48_N-H    109.735     11.228 
     G49,G40a_N-H    108.007      8.339 
     G49,G40b_N-H    108.007      8.339 
          R51_N-H    126.843      8.542 
          I52_N-H    128.375      9.174 
          I53_N-H    125.293      8.614 
          Y54_N-H    124.781      8.153 
          D55_N-H    125.396      8.795 
          R56_N-H    124.649      8.474 
          K57_N-H    124.372      8.571 
          F58_N-H    116.223      7.710 
          L59_N-H    121.248      7.747 
          L60_N-H    121.806      8.023 
          R62_N-H    121.317      8.129 
         N64m_N-H    120.219      8.606 
       S65???_N-H    119.159      8.634 
          M67_N-H    120.725      8.508 
          T70_N-H    124.868      9.622 
         H74m_N-H    121.544      8.543 
         N77m_N-H    118.703      8.500 
         G80m_N-H    109.794      8.508 
          V81_N-H    119.745      8.026 
      T82,N99_N-H    117.875      8.354 
          G85_N-H    109.097      8.510 
         T86m_N-H    114.381      7.990 
          E89_N-H    125.625      8.550 
         S91?_N-H    116.659      8.306 
         K92m_N-H    123.274      8.368 
          V93_N-H    121.284      8.047 
          E94_N-H    125.328      8.509 
          N96_N-H    121.935      8.526 
          L98_N-H    121.575      8.148 
        N100m_N-H    118.659      8.248 
         V110_N-H    119.324      8.200 
         G111_N-H    112.388      8.487 
         A114_N-H    123.927      8.142 
         Q115_N-H    118.680      8.193 
         F116_N-H    120.703      8.104 
         I120_N-H    124.730      7.615 
