# Supplementary material for: Non-cooperative 4E-BP2 folding with exchange between eIF4E-binding and binding-incompatible states tunes cap-dependent translation inhibition
Source: Nat Commun. 2020 Jun 19;11:3146. doi: 10.1038/s41467-020-16783-8 (PMC7305185; doi:10.1038/s41467-020-16783-8)
Supplement: Supplementary file 6 — Source Data [file 41467_2020_16783_MOESM6_ESM.zip › Source_data/chemshifts_phosDw/A68Xphos4EBP2_pH7.4_20C.list]

      Assignment         w1         w2  

          G6m_N-H    108.133      8.317 
          S7m_N-H    115.631      8.255 
          G8m_N-H    110.471      8.454 
         S12m_N-H    116.205      8.485 
         S14m_N-H    117.000      8.299 
          T19_N-H    115.198      8.109 
          R20_N-H    123.597      8.757 
          T21_N-H    118.142      8.503 
          V22_N-H    127.586      8.890 
          A23_N-H    129.926      8.646 
          I24_N-H    119.780      8.369 
          S25_N-H    118.264      8.891 
          D26_N-H    121.214      7.593 
          A27_N-H    127.202      8.556 
          A28_N-H    120.767      8.693 
          Q29_N-H    114.696      7.744 
          L30_N-H    121.536      7.347 
          H32_N-H    117.607      8.452 
          D33_N-H    116.928      7.996 
          Y34_N-H    117.032      7.146 
          C35_N-H    120.583      9.072 
          T36_N-H    113.098      8.116 
          T37_N-H    119.069      9.241 
          G39_N-H    109.593     11.073 
          L42_N-H    128.449      8.837 
          F43_N-H    118.841      9.262 
          S44_N-H    115.240      9.435 
          T45_N-H    114.132      8.298 
          T46_N-H    120.197      9.221 
          G48_N-H    109.727     11.173 
      G49,G40_N-H    108.004      8.290 
      T50,T41_N-H    121.869      8.356 
          R51_N-H    126.856      8.490 
          I52_N-H    128.398      9.131 
          I53_N-H    125.276      8.568 
          Y54_N-H    124.803      8.092 
          D55_N-H    125.463      8.743 
          R56_N-H    124.605      8.429 
          K57_N-H    124.523      8.532 
          F58_N-H    116.067      7.634 
          L59_N-H    121.240      7.682 
          L60_N-H    121.815      7.976 
          D61_N-H    120.728      8.174 
          R62_N-H    121.298      8.072 
       R63_N-R63H    122.688      8.389 
         N64m_N-H    120.163      8.571 
          S65_N-H    119.425      8.586 
          M67_N-H    126.116      8.022 
