# Supplementary material for: Non-cooperative 4E-BP2 folding with exchange between eIF4E-binding and binding-incompatible states tunes cap-dependent translation inhibition
Source: Nat Commun. 2020 Jun 19;11:3146. doi: 10.1038/s41467-020-16783-8 (PMC7305185; doi:10.1038/s41467-020-16783-8)
Supplement: Supplementary file 6 — Source Data [file 41467_2020_16783_MOESM6_ESM.zip › Source_data/chemshifts_phosDw/enzymatic_dephorylation/dephos_0hr.list]

      Assignment         w1         w2  

          G6m_N-H    108.514      8.361 
          G8m_N-H    110.521      8.479 
          T19_N-H    115.205      8.110 
          R20_N-H    123.617      8.778 
          T21_N-H    118.150      8.497 
          V22_N-H    127.369      8.892 
          A23_N-H    129.881      8.642 
          S25_N-H    118.321      8.898 
          D26_N-H    121.211      7.639 
          A27_N-H    127.190      8.565 
          A28_N-H    120.791      8.701 
          Q29_N-H    114.818      7.781 
          L30_N-H    121.613      7.386 
          H32_N-H    117.637      8.423 
          D33_N-H    117.055      8.016 
          Y34_N-H    117.103      7.184 
          C35_N-H    120.548      9.089 
          T36_N-H    113.010      8.125 
          T37_N-H    118.952      9.237 
          G39_N-H    109.686     11.110 
          L42_N-H    128.533      8.838 
          F43_N-H    118.953      9.281 
          S44_N-H    115.282      9.457 
          T45_N-H    114.151      8.328 
          T46_N-H    120.057      9.232 
          G48_N-H    109.795     11.202 
      G49,G40_N-H    108.073      8.328 
      T50,T41_N-H    121.914      8.394 
          R51_N-H    126.886      8.510 
          I52_N-H    128.392      9.157 
          I53_N-H    125.373      8.594 
          Y54_N-H    124.922      8.138 
          D55_N-H    125.426      8.765 
          R56_N-H    124.611      8.434 
          K57_N-H    124.409      8.548 
          F58_N-H    116.260      7.689 
          L59_N-H    121.334      7.721 
          L60_N-H    121.821      7.986 
          D61_N-H    120.743      8.188 
          R62_N-H    121.292      8.092 
          R63_N-H    122.553      8.379 
          S65_N-H    119.157      8.596 
          M67_N-H    120.561      8.446 
          A68_N-H    126.055      8.336 
          Q69_N-H    120.125      8.269 
          T70_N-H    124.487      9.517 
          N77_N-H    118.722      8.436 
          G80_N-H    109.797      8.512 
          V81_N-H    119.730      7.994 
          S83_N-H    120.706      8.671 
          G85_N-H    108.638      8.549 
          T86_N-H    115.195      7.959 
          I88_N-H    123.026      8.196 
          E89_N-H    125.544      8.481 
          D90_N-H    122.244      8.381 
          S91_N-H    116.389      8.262 
          K92_N-H    123.250      8.323 
          V93_N-H    121.225      8.006 
          E94_N-H    125.244      8.473 
          V95_N-H    121.534      8.213 
          L98_N-H    122.027      8.216 
         L101_N-H    121.777      8.114 
         R106_N-H    121.260      8.194 
         K107_N-H    121.936      8.285 
         V110_N-H    119.262      8.159 
         G111_N-H    112.394      8.454 
         D112_N-H    120.992      8.249 
         D113_N-H    120.319      8.342 
         A114_N-H    123.914      8.106 
         Q115_N-H    118.698      8.159 
         F116_N-H    120.727      8.075 
         E117_N-H    122.236      8.271 
         D119_N-H    122.449      8.419 
         I120_N-H    124.747      7.586 
