# Supplementary material for: Non-cooperative 4E-BP2 folding with exchange between eIF4E-binding and binding-incompatible states tunes cap-dependent translation inhibition
Source: Nat Commun. 2020 Jun 19;11:3146. doi: 10.1038/s41467-020-16783-8 (PMC7305185; doi:10.1038/s41467-020-16783-8)
Supplement: Supplementary file 6 — Source Data [file 41467_2020_16783_MOESM6_ESM.zip › Source_data/chemshifts_phosDw/enzymatic_dephorylation/dephos_1hr.list]

      Assignment         w1         w2  

          G6m_N-H    108.514      8.361 
          G8m_N-H    110.521      8.479 
          T19_N-H    115.201      8.111 
          R20_N-H    123.611      8.774 
          T21_N-H    118.134      8.496 
          V22_N-H    127.262      8.874 
          A23_N-H    129.875      8.642 
         S25m_N-H    118.321      8.898 
          D26_N-H    121.265      7.659 
          A27_N-H    127.153      8.570 
          A28_N-H    120.805      8.702 
          Q29_N-H    114.863      7.785 
          L30_N-H    121.635      7.398 
          H32_N-H    117.659      8.421 
          D33_N-H    117.091      8.016 
          Y34_N-H    117.126      7.194 
          C35_N-H    120.515      9.083 
          T36_N-H    112.971      8.123 
          T37_N-H    118.891      9.227 
          G39_N-H    109.689     11.110 
          L42_N-H    128.524      8.833 
          F43_N-H    118.984      9.275 
          S44_N-H    115.283      9.455 
          T45_N-H    114.155      8.329 
          T46_N-H    120.047      9.229 
          G48_N-H    109.799     11.205 
      G49,G40_N-H    108.066      8.330 
      T50,T41_N-H    121.902      8.397 
          R51_N-H    126.874      8.510 
          I52_N-H    128.385      9.158 
          I53_N-H    125.361      8.590 
          Y54_N-H    124.986      8.147 
          D55_N-H    125.345      8.756 
          R56_N-H    124.552      8.444 
          K57_N-H    124.086      8.547 
          F58_N-H    116.374      7.737 
          L59_N-H    121.144      7.726 
          L60_N-H    121.835      7.987 
          D61_N-H    120.852      8.192 
         R62m_N-H    121.292      8.092 
         R63m_N-H    122.553      8.379 
         S65m_N-H    119.157      8.596 
         M67m_N-H    120.561      8.446 
         A68m_N-H    126.055      8.336 
         Q69m_N-H    120.125      8.269 
         T70m_N-H    124.487      9.517 
          N77_N-H    118.596      8.431 
          G80_N-H    109.766      8.459 
          V81_N-H    119.708      7.980 
         S83m_N-H    120.706      8.671 
         G85m_N-H    108.638      8.549 
         T86m_N-H    114.516      7.948 
          I88_N-H    122.974      8.194 
          E89_N-H    125.559      8.514 
          D90_N-H    122.212      8.377 
          S91_N-H    116.388      8.265 
          K92_N-H    123.234      8.330 
          V93_N-H    121.215      8.008 
          E94_N-H    125.242      8.474 
          V95_N-H    121.513      8.212 
          L98_N-H    122.027      8.216 
         L101_N-H    121.799      8.116 
         R106_N-H    121.296      8.193 
         K107_N-H    121.936      8.285 
         V110_N-H    119.238      8.158 
         G111_N-H    112.385      8.453 
         D112_N-H    120.994      8.251 
         D113_N-H    120.301      8.342 
         A114_N-H    123.901      8.105 
         Q115_N-H    118.691      8.158 
         F116_N-H    120.717      8.076 
         E117_N-H    122.236      8.271 
         D119_N-H    122.454      8.420 
         I120_N-H    124.739      7.587 
