# Supplementary material for: Non-cooperative 4E-BP2 folding with exchange between eIF4E-binding and binding-incompatible states tunes cap-dependent translation inhibition
Source: Nat Commun. 2020 Jun 19;11:3146. doi: 10.1038/s41467-020-16783-8 (PMC7305185; doi:10.1038/s41467-020-16783-8)
Supplement: Supplementary file 6 — Source Data [file 41467_2020_16783_MOESM6_ESM.zip › Source_data/chemshifts_phosDw/enzymatic_dephorylation/dephos_24hr.list]

      Assignment         w1         w2  

          G6m_N-H    108.514      8.361 
          G8m_N-H    110.521      8.479 
         T19m_N-H    115.208      8.110 
         R20m_N-H    123.605      8.775 
         T21m_N-H    118.131      8.497 
         V22m_N-H    127.237      8.874 
         A23m_N-H    129.861      8.641 
         S25m_N-H    118.321      8.898 
         D26m_N-H    121.252      7.658 
         A27m_N-H    127.140      8.570 
         A28m_N-H    120.800      8.702 
         Q29m_N-H    114.845      7.787 
         L30m_N-H    121.642      7.398 
         H32m_N-H    117.682      8.417 
         D33m_N-H    117.086      8.014 
         Y34m_N-H    117.125      7.193 
         C35m_N-H    120.519      9.083 
         T36m_N-H    112.973      8.124 
         T37m_N-H    118.887      9.228 
         G39m_N-H    109.664     11.110 
         L42m_N-H    128.513      8.832 
         F43m_N-H    118.981      9.273 
         S44m_N-H    115.288      9.456 
         T45m_N-H    114.153      8.327 
         T46m_N-H    120.037      9.230 
         G48m_N-H    109.798     11.203 
     G49,G40m_N-H    108.064      8.330 
     T50,T41m_N-H    121.904      8.397 
         R51m_N-H    126.866      8.511 
         I52m_N-H    128.383      9.157 
         I53m_N-H    125.360      8.591 
          Y54_N-H    125.169      8.149 
         D55m_N-H    125.345      8.755 
         R56m_N-H    124.538      8.444 
         K57m_N-H    124.069      8.546 
         F58m_N-H    116.370      7.737 
         L59m_N-H    121.132      7.727 
          L60_N-H    121.572      7.988 
          D61_N-H    120.784      8.186 
         R62m_N-H    121.292      8.092 
         R63m_N-H    122.553      8.379 
         S65m_N-H    119.157      8.596 
         M67m_N-H    120.561      8.446 
         A68m_N-H    126.055      8.336 
         Q69m_N-H    120.125      8.269 
         T70m_N-H    124.487      9.517 
          N77_N-H    118.581      8.432 
          G80_N-H    109.789      8.462 
          V81_N-H    119.687      7.976 
         S83m_N-H    120.706      8.671 
         G85m_N-H    108.638      8.549 
         T86m_N-H    114.516      7.948 
          I88_N-H    122.942      8.192 
          E89_N-H    125.528      8.513 
          D90_N-H    122.191      8.376 
          S91_N-H    116.390      8.263 
          K92_N-H    123.213      8.328 
          V93_N-H    121.191      8.006 
          E94_N-H    125.206      8.471 
          V95_N-H    121.483      8.210 
          L98_N-H    122.046      8.209 
         L101_N-H    121.769      8.115 
         R106_N-H    121.242      8.191 
         K107_N-H    121.952      8.287 
         V110_N-H    119.218      8.156 
         G111_N-H    112.372      8.452 
         D112_N-H    120.978      8.250 
         D113_N-H    120.293      8.342 
         A114_N-H    123.879      8.104 
         Q115_N-H    118.680      8.157 
         F116_N-H    120.683      8.074 
         E117_N-H    122.214      8.270 
         D119_N-H    122.440      8.418 
         I120_N-H    124.721      7.586 
