# Supplementary material for: Non-cooperative 4E-BP2 folding with exchange between eIF4E-binding and binding-incompatible states tunes cap-dependent translation inhibition
Source: Nat Commun. 2020 Jun 19;11:3146. doi: 10.1038/s41467-020-16783-8 (PMC7305185; doi:10.1038/s41467-020-16783-8)
Supplement: Supplementary file 6 — Source Data [file 41467_2020_16783_MOESM6_ESM.zip › Source_data/chemshifts_phosDw/enzymatic_dephorylation/dephos_4hrs.list]

      Assignment         w1         w2  

          G6m_N-H    108.514      8.361 
          G8m_N-H    110.521      8.479 
          T19_N-H    115.208      8.110 
          R20_N-H    123.605      8.775 
          T21_N-H    118.131      8.497 
          V22_N-H    127.237      8.874 
          A23_N-H    129.861      8.641 
         S25m_N-H    118.321      8.898 
          D26_N-H    121.252      7.658 
          A27_N-H    127.140      8.570 
          A28_N-H    120.800      8.702 
          Q29_N-H    114.845      7.787 
          L30_N-H    121.642      7.398 
          H32_N-H    117.682      8.417 
          D33_N-H    117.086      8.014 
          Y34_N-H    117.125      7.193 
          C35_N-H    120.519      9.083 
          T36_N-H    112.973      8.124 
          T37_N-H    118.887      9.228 
          G39_N-H    109.664     11.110 
          L42_N-H    128.513      8.832 
          F43_N-H    118.981      9.273 
          S44_N-H    115.288      9.456 
          T45_N-H    114.153      8.327 
          T46_N-H    120.037      9.230 
          G48_N-H    109.798     11.203 
      G49,G40_N-H    108.064      8.330 
      T50,T41_N-H    121.904      8.397 
          R51_N-H    126.866      8.511 
          I52_N-H    128.383      9.157 
          I53_N-H    125.360      8.591 
          Y54_N-H    125.131      8.144 
          D55_N-H    125.345      8.755 
          R56_N-H    124.538      8.444 
          K57_N-H    124.069      8.546 
          F58_N-H    116.370      7.737 
          L59_N-H    121.132      7.727 
          L60_N-H    121.588      7.987 
          D61_N-H    120.792      8.188 
         R62m_N-H    121.292      8.092 
         R63m_N-H    122.553      8.379 
         S65m_N-H    119.157      8.596 
         M67m_N-H    120.561      8.446 
         A68m_N-H    126.055      8.336 
         Q69m_N-H    120.125      8.269 
         T70m_N-H    124.487      9.517 
          N77_N-H    118.613      8.443 
          G80_N-H    109.774      8.461 
          V81_N-H    119.694      7.977 
         S83m_N-H    120.706      8.671 
         G85m_N-H    108.638      8.549 
         T86m_N-H    114.516      7.948 
          I88_N-H    122.953      8.193 
          E89_N-H    125.538      8.514 
          D90_N-H    122.201      8.376 
          S91_N-H    116.385      8.264 
          K92_N-H    123.217      8.331 
          V93_N-H    121.199      8.007 
          E94_N-H    125.227      8.473 
          V95_N-H    121.478      8.211 
          L98_N-H    122.052      8.207 
         L101_N-H    121.775      8.116 
         R106_N-H    121.316      8.187 
         K107_N-H    121.953      8.285 
         V110_N-H    119.232      8.156 
         G111_N-H    112.381      8.453 
         D112_N-H    120.985      8.251 
         D113_N-H    120.295      8.342 
         A114_N-H    123.887      8.105 
         Q115_N-H    118.686      8.157 
         F116_N-H    120.701      8.075 
         E117_N-H    122.221      8.272 
         D119_N-H    122.443      8.420 
         I120_N-H    124.727      7.586 
