# Supplementary material for: Non-cooperative 4E-BP2 folding with exchange between eIF4E-binding and binding-incompatible states tunes cap-dependent translation inhibition
Source: Nat Commun. 2020 Jun 19;11:3146. doi: 10.1038/s41467-020-16783-8 (PMC7305185; doi:10.1038/s41467-020-16783-8)
Supplement: Supplementary file 6 — Source Data [file 41467_2020_16783_MOESM6_ESM.zip › Source_data/chemshifts_phosDw/phos4EBP2_hsqc2_pH7.5.list]

      Assignment         w1         w2  

              ?-?    118.265      8.388 
              ?-?    119.320      8.404 
           G6_N-H    108.233      8.367 
          S7m_N-H    115.732      8.286 
          G8m_N-H    110.571      8.504 
         S12m_N-H    116.305      8.535 
         S14m_N-H    117.100      8.349 
          T19_N-H    115.209      8.144 
          R20_N-H    123.561      8.795 
          T21_N-H    118.152      8.530 
          V22_N-H    127.548      8.923 
          A23_N-H    129.885      8.673 
          I24_N-H    119.782      8.425 
          S25_N-H    118.229      8.934 
          D26_N-H    121.198      7.643 
          A27_N-H    127.157      8.596 
          A28_N-H    120.767      8.719 
          Q29_N-H    114.716      7.793 
          L30_N-H    121.591      7.390 
          H32_N-H    117.597      8.485 
          D33_N-H    116.884      8.048 
          Y34_N-H    117.038      7.196 
          C35_N-H    120.556      9.110 
          T36_N-H    113.088      8.152 
          T37_N-H    119.045      9.275 
          G39_N-H    109.585     11.109 
          L42_N-H    128.481      8.875 
          F43_N-H    118.856      9.300 
          S44_N-H    115.218      9.470 
          T45_N-H    114.101      8.340 
          T46_N-H    120.140      9.258 
          G48_N-H    109.698     11.206 
      G49,G40_N-H    107.973      8.331 
      T50,T41_N-H    121.850      8.396 
          R51_N-H    126.834      8.528 
          I52_N-H    128.385      9.176 
          I53_N-H    125.306      8.608 
          Y54_N-H    124.813      8.137 
          D55_N-H    125.467      8.784 
          R56_N-H    124.585      8.463 
          K57_N-H    124.474      8.564 
          F58_N-H    116.117      7.683 
          L59_N-H    121.313      7.731 
          L60_N-H    121.820      8.013 
          D61_N-H    120.702      8.215 
          R62_N-H    121.292      8.121 
         R63m_N-H    122.611      8.416 
          N64_N-H    120.263      8.621 
          S65_N-H    119.124      8.612 
          M67_N-H    120.639      8.484 
          A68_N-H    126.105      8.377 
          Q69_N-H    120.168      8.316 
          T70_N-H    124.247      9.485 
          N77_N-H    118.816      8.477 
          G80_N-H    109.812      8.541 
          V81_N-H    119.806      8.034 
          T82_N-H    118.181      8.327 
          S83_N-H    120.767      8.719 
          G85_N-H    108.625      8.565 
          T86_N-H    115.217      7.983 
          L87_N-H    125.573      8.303 
          I88_N-H    123.130      8.201 
          E89_N-H    125.637      8.519 
         D90m_N-H    122.293      8.420 
          S91_N-H    116.382      8.285 
          K92_N-H    123.288      8.349 
          V93_N-H    121.308      8.036 
          E94_N-H    125.309      8.501 
          V95_N-H    121.657      8.260 
          N96_N-H    122.019      8.542 
          N97_N-H    119.644      8.432 
          L98_N-H    121.986      8.245 
          N99_N-H    118.076      8.340 
         N100_N-H    118.485      8.247 
         L101_N-H    121.798      8.144 
         R106_N-H    121.285      8.221 
         K107_N-H    122.025      8.318 
         H108_N-H    120.102      8.247 
         A109_N-H    125.577      8.290 
         V110_N-H    119.389      8.211 
         G111_N-H    112.475      8.495 
         D112_N-H    120.975      8.280 
         D113_N-H    120.288      8.359 
         A114_N-H    123.907      8.132 
         Q115_N-H    118.703      8.188 
         F116_N-H    120.759      8.108 
         E117_N-H    122.244      8.294 
         M118_N-H    120.975      8.280 
         D119_N-H    122.339      8.439 
         I120_N-H    124.719      7.614 
