# Supplementary material for: Non-cooperative 4E-BP2 folding with exchange between eIF4E-binding and binding-incompatible states tunes cap-dependent translation inhibition
Source: Nat Commun. 2020 Jun 19;11:3146. doi: 10.1038/s41467-020-16783-8 (PMC7305185; doi:10.1038/s41467-020-16783-8)
Supplement: Supplementary file 6 — Source Data [file 41467_2020_16783_MOESM6_ESM.zip › Source_data/chemshifts_phosDw/pWt_pH7.4_062217.list]

      Assignment         w1         w2  

              ?-?    118.290      8.350 
              ?-?    119.270      8.379 
          G6m_N-H    108.183      8.342 
          S7m_N-H    115.682      8.261 
          G8m_N-H    110.521      8.479 
         S12m_N-H    116.255      8.510 
         S14m_N-H    117.050      8.324 
          T19_N-H    115.192      8.110 
          R20_N-H    123.591      8.757 
          T21_N-H    118.163      8.502 
          V22_N-H    127.563      8.885 
          A23_N-H    129.906      8.642 
          I24_N-H    119.735      8.390 
          S25_N-H    118.273      8.890 
          D26_N-H    121.158      7.600 
          A27_N-H    127.236      8.558 
          A28_N-H    120.787      8.682 
          Q29_N-H    114.710      7.747 
          L30_N-H    121.565      7.348 
          H32_N-H    117.653      8.446 
          D33_N-H    116.913      8.002 
          Y34_N-H    117.033      7.150 
          C35_N-H    120.567      9.070 
          T36_N-H    113.095      8.115 
          T37_N-H    119.079      9.236 
          G39_N-H    109.567     11.075 
          L42_N-H    128.458      8.836 
          F43_N-H    118.874      9.259 
          S44_N-H    115.242      9.437 
          T45_N-H    114.133      8.299 
          T46_N-H    120.160      9.222 
          G48_N-H    109.698     11.172 
      G49,G40_N-H    107.998      8.291 
      T50,T41_N-H    121.875      8.357 
          R51_N-H    126.859      8.493 
          I52_N-H    128.405      9.133 
          I53_N-H    125.293      8.571 
          Y54_N-H    124.798      8.099 
          D55_N-H    125.434      8.744 
          R56_N-H    124.583      8.427 
          K57_N-H    124.479      8.532 
          F58_N-H    116.149      7.656 
          L59_N-H    121.289      7.691 
          L60_N-H    121.818      7.975 
          D61_N-H    120.653      8.174 
          R62_N-H    121.337      8.086 
         R63m_N-H    122.383      8.383 
          N64_N-H    120.325      8.587 
          S65_N-H    119.166      8.578 
          M67_N-H    120.649      8.447 
          A68_N-H    126.109      8.342 
          Q69_N-H    120.176      8.274 
          T70_N-H    124.475      9.488 
          N77_N-H    118.817      8.445 
          G80_N-H    109.822      8.511 
          V81_N-H    119.799      7.995 
          T82_N-H    118.124      8.295 
          S83_N-H    120.787      8.682 
          G85_N-H    108.609      8.535 
          T86_N-H    115.268      7.943 
          L87_N-H    125.540      8.276 
          I88_N-H    123.118      8.162 
          E89_N-H    125.604      8.480 
         D90m_N-H    122.330      8.403 
          S91_N-H    116.440      8.252 
          K92_N-H    123.237      8.307 
          V93_N-H    121.284      7.991 
          E94_N-H    125.310      8.462 
          V95_N-H    121.656      8.218 
          N96_N-H    121.931      8.498 
          N97_N-H    119.647      8.367 
          L98_N-H    121.998      8.201 
          N99_N-H    118.042      8.317 
         N100_N-H    118.658      8.208 
         L101_N-H    121.715      8.104 
         R106_N-H    121.313      8.188 
         K107_N-H    121.996      8.279 
         H108_N-H    120.028      8.193 
         A109_N-H    125.572      8.261 
         V110_N-H    119.384      8.174 
         G111_N-H    112.447      8.458 
         D112_N-H    120.976      8.244 
         D113_N-H    120.284      8.320 
         A114_N-H    123.919      8.095 
         Q115_N-H    118.684      8.149 
         F116_N-H    120.743      8.067 
         E117_N-H    122.254      8.253 
         M118_N-H    120.976      8.244 
         D119_N-H    122.424      8.408 
         I120_N-H    124.716      7.574 
