# Supplementary material for: Non-cooperative 4E-BP2 folding with exchange between eIF4E-binding and binding-incompatible states tunes cap-dependent translation inhibition
Source: Nat Commun. 2020 Jun 19;11:3146. doi: 10.1038/s41467-020-16783-8 (PMC7305185; doi:10.1038/s41467-020-16783-8)
Supplement: Supplementary file 6 — Source Data [file 41467_2020_16783_MOESM6_ESM.zip › Source_data/chemshifts_phosDw/S65Ap4EBP2_hsqc2.list]

      Assignment         w1         w2  

           G6_N-H    108.184      8.381 
           S7_N-H    115.621      8.318 
           G8_N-H    110.520      8.522 
          S12_N-H    116.309      8.556 
          S14_N-H    117.220      8.363 
          T19_N-H    115.299      8.159 
          R20_N-H    123.666      8.789 
          T21_N-H    118.156      8.542 
          V22_N-H    127.362      8.898 
          A23_N-H    129.885      8.680 
          I24_N-H    119.610      8.387 
          S25_N-H    118.181      8.909 
          D26_N-H    121.289      7.660 
          A27_N-H    127.151      8.603 
          A28_N-H    120.830      8.751 
          Q29_N-H    114.784      7.789 
          L30_N-H    121.648      7.405 
          H32_N-H    117.693      8.493 
          D33_N-H    116.991      8.039 
          Y34_N-H    117.122      7.203 
          C35_N-H    120.573      9.100 
          T36_N-H    113.024      8.151 
          T37_N-H    119.042      9.265 
          G39_N-H    109.592     11.110 
          L42_N-H    128.515      8.868 
          F43_N-H    118.899      9.288 
          S44_N-H    115.243      9.472 
          T45_N-H    114.082      8.332 
          T46_N-H    120.140      9.255 
          G48_N-H    109.696     11.204 
      G49,G40_N-H    108.024      8.327 
      T50,T41_N-H    121.908      8.394 
          R51_N-H    126.907      8.535 
          I52_N-H    128.399      9.164 
          I53_N-H    125.323      8.599 
          Y54_N-H    124.904      8.151 
          D55_N-H    125.324      8.763 
          R56_N-H    124.567      8.477 
          K57_N-H    124.182      8.566 
          F58_N-H    116.345      7.743 
          L59_N-H    121.148      7.731 
          L60_N-H    121.819      8.007 
          D61_N-H    120.959      8.218 
         R62m_N-H    121.342      8.146 
          R63_N-H    122.258      8.425 
         N64m_N-H    120.313      8.646 
         S65A_N-H    125.124      8.057 
          M67_N-H    120.604      8.463 
          A68_N-H    125.781      8.370 
          Q69_N-H    120.150      8.302 
          T70_N-H    124.700      9.560 
          N77_N-H    118.802      8.489 
          G80_N-H    109.903      8.561 
          V81_N-H    119.820      8.025 
          T82_N-H    118.154      8.331 
          S83_N-H    120.815      8.710 
          G85_N-H    108.659      8.587 
          T86_N-H    115.346      7.975 
          L87_N-H    125.543      8.330 
          I88_N-H    123.183      8.242 
          E89_N-H    125.599      8.510 
          D90_N-H    122.237      8.425 
          S91_N-H    116.449      8.288 
          K92_N-H    123.460      8.395 
          V93_N-H    121.261      8.025 
         E94?_N-H    125.260      8.495 
          V95_N-H    121.683      8.254 
          N96_N-H    121.969      8.535 
          N97_N-H    119.656      8.422 
          L98_N-H    121.975      8.241 
          N99_N-H    118.065      8.350 
         N100_N-H    118.562      8.237 
         L101_N-H    121.793      8.140 
         R106_N-H    121.304      8.233 
         K107_N-H    121.887      8.318 
         H108_N-H    120.091      8.236 
         A109_N-H    125.543      8.296 
         V110_N-H    119.412      8.209 
         G111_N-H    112.459      8.495 
         D112_N-H    121.000      8.278 
         D113_N-H    120.343      8.362 
         A114_N-H    123.936      8.134 
         Q115_N-H    118.651      8.185 
         F116_N-H    120.716      8.095 
         E117_N-H    122.245      8.281 
         M118_N-H    121.000      8.278 
         D119_N-H    122.429      8.443 
         I120_N-H    124.754      7.608 
