# Supplementary material for: Non-cooperative 4E-BP2 folding with exchange between eIF4E-binding and binding-incompatible states tunes cap-dependent translation inhibition
Source: Nat Commun. 2020 Jun 19;11:3146. doi: 10.1038/s41467-020-16783-8 (PMC7305185; doi:10.1038/s41467-020-16783-8)
Supplement: Supplementary file 6 — Source Data [file 41467_2020_16783_MOESM6_ESM.zip › Source_data/chemshifts_phosDw/S65Ap4EBP2_hsqc2_062217.list]

      Assignment         w1         w2  

           G6_N-H    108.134      8.356 
           S7_N-H    115.571      8.293 
           G8_N-H    110.470      8.497 
          S12_N-H    116.259      8.531 
          S14_N-H    117.170      8.338 
          T19_N-H    115.249      8.134 
          R20_N-H    123.616      8.764 
          T21_N-H    118.106      8.517 
          V22_N-H    127.312      8.873 
          A23_N-H    129.835      8.655 
          I24_N-H    119.560      8.362 
          S25_N-H    118.131      8.884 
          D26_N-H    121.239      7.635 
          A27_N-H    127.101      8.578 
          A28_N-H    120.780      8.726 
          Q29_N-H    114.734      7.764 
          L30_N-H    121.598      7.380 
          H32_N-H    117.643      8.468 
          D33_N-H    116.941      8.014 
          Y34_N-H    117.072      7.178 
          C35_N-H    120.523      9.075 
          T36_N-H    112.974      8.126 
          T37_N-H    118.992      9.240 
          G39_N-H    109.542     11.085 
          L42_N-H    128.465      8.843 
          F43_N-H    118.849      9.263 
          S44_N-H    115.193      9.447 
          T45_N-H    114.032      8.307 
          T46_N-H    120.090      9.230 
          G48_N-H    109.646     11.179 
      G49,G40_N-H    107.974      8.302 
      T50,T41_N-H    121.858      8.369 
          R51_N-H    126.857      8.510 
          I52_N-H    128.349      9.139 
          I53_N-H    125.273      8.574 
          Y54_N-H    124.854      8.126 
          D55_N-H    125.274      8.738 
          R56_N-H    124.517      8.452 
          K57_N-H    124.132      8.541 
          F58_N-H    116.295      7.718 
          L59_N-H    121.098      7.706 
          L60_N-H    121.769      7.982 
          D61_N-H    120.909      8.193 
         R62m_N-H    121.292      8.121 
          R63_N-H    122.208      8.400 
         N64m_N-H    120.263      8.621 
         S65A_N-H    125.074      8.032 
          M67_N-H    120.554      8.438 
          A68_N-H    125.731      8.345 
          Q69_N-H    120.100      8.277 
          T70_N-H    124.650      9.535 
          N77_N-H    118.752      8.464 
          G80_N-H    109.853      8.536 
          V81_N-H    119.770      8.000 
          T82_N-H    118.104      8.306 
          S83_N-H    120.765      8.685 
          G85_N-H    108.609      8.562 
          T86_N-H    115.296      7.950 
          L87_N-H    125.493      8.305 
          I88_N-H    123.133      8.217 
          E89_N-H    125.549      8.485 
          D90_N-H    122.187      8.400 
          S91_N-H    116.399      8.263 
          K92_N-H    123.410      8.370 
          V93_N-H    121.211      8.000 
         E94?_N-H    125.210      8.470 
          V95_N-H    121.633      8.229 
          N96_N-H    121.919      8.510 
          N97_N-H    119.606      8.397 
          L98_N-H    121.925      8.216 
          N99_N-H    118.015      8.325 
         N100_N-H    118.512      8.212 
         L101_N-H    121.743      8.115 
         R106_N-H    121.254      8.208 
         K107_N-H    121.837      8.293 
         H108_N-H    120.041      8.211 
         A109_N-H    125.493      8.271 
         V110_N-H    119.362      8.184 
         G111_N-H    112.409      8.470 
         D112_N-H    120.950      8.253 
         D113_N-H    120.293      8.337 
         A114_N-H    123.886      8.109 
         Q115_N-H    118.601      8.160 
         F116_N-H    120.666      8.070 
         E117_N-H    122.195      8.256 
         M118_N-H    120.950      8.253 
         D119_N-H    122.379      8.418 
         I120_N-H    124.704      7.583 
