# Supplementary material for: Non-cooperative 4E-BP2 folding with exchange between eIF4E-binding and binding-incompatible states tunes cap-dependent translation inhibition
Source: Nat Commun. 2020 Jun 19;11:3146. doi: 10.1038/s41467-020-16783-8 (PMC7305185; doi:10.1038/s41467-020-16783-8)
Supplement: Supplementary file 6 — Source Data [file 41467_2020_16783_MOESM6_ESM.zip › Source_data/chemshifts_phosDw/sum_triple_phos4EBP2_pH7.4.list]

      Assignment         w1         w2  

          G6m_N-H    108.106      8.353 
          S7m_N-H    115.624      8.258 
          G8m_N-H    110.521      8.479 
         S12m_N-H    116.248      8.508 
         S14m_N-H    117.070      8.325 
          T19_N-H    115.201      8.112 
          R20_N-H    123.613      8.753 
          T21_N-H    118.147      8.498 
          V22_N-H    127.438      8.870 
          A23_N-H    129.865      8.641 
          I24_N-H    119.689      8.353 
          S25_N-H    118.145      8.868 
          D26_N-H    121.155      7.612 
          A27_N-H    127.234      8.567 
          A28_N-H    120.796      8.694 
          Q29_N-H    114.696      7.750 
          L30_N-H    121.584      7.363 
          H32_N-H    117.690      8.441 
          D33_N-H    116.972      8.002 
          Y34_N-H    117.077      7.161 
          C35_N-H    120.587      9.058 
          T36_N-H    113.069      8.110 
          T37_N-H    119.008      9.226 
          G39_N-H    109.561     11.075 
          L42_N-H    128.423      8.831 
          F43_N-H    118.880      9.253 
          S44_N-H    115.243      9.435 
          T45_N-H    114.119      8.297 
          T46_N-H    120.165      9.219 
          G48_N-H    109.696     11.171 
      G49,G40_N-H    108.048      8.289 
      T50,T41_N-H    121.814      8.353 
          R51_N-H    126.897      8.494 
          I52_N-H    128.414      9.130 
          I53_N-H    125.311      8.565 
          Y54_N-H    124.819      8.108 
          D55_N-H    125.379      8.728 
          R56_N-H    124.573      8.436 
          K57_N-H    124.136      8.533 
          F58_N-H    116.326      7.701 
          L59_N-H    121.078      7.700 
          L60_N-H    121.865      7.973 
          D61_N-H    121.124      8.180 
         R62m_N-H    121.222      8.087 
          R63_N-H    122.205      8.364 
         N64m_N-H    119.965      8.536 
         S65A_N-H    125.226      8.022 
          M67_N-H    120.565      8.426 
         A68m_N-H    125.724      8.279 
          Q69_N-H    119.838      8.286 
         T70A_N-H    127.279      8.338 
          N77_N-H    118.637      8.439 
          G80_N-H    109.784      8.454 
          V81_N-H    119.746      7.953 
          T82_N-H    118.685      8.300 
         S83A_N-H    128.445      8.372 
          G85_N-H    109.225      8.504 
          T86_N-H    114.174      7.926 
          L87_N-H    125.447      8.318 
          I88_N-H    123.241      8.211 
          E89_N-H    125.681      8.519 
          D90_N-H    122.183      8.368 
          S91_N-H    116.417      8.255 
          K92_N-H    123.269      8.322 
          V93_N-H    121.339      8.000 
          E94_N-H    125.315      8.470 
          V95_N-H    121.704      8.219 
          N96_N-H    121.869      8.485 
         N96m_N-H    121.869      8.485 
          N97_N-H    119.689      8.353 
          L98_N-H    121.964      8.200 
          N99_N-H    118.063      8.302 
         N100_N-H    118.631      8.186 
         L101_N-H    121.736      8.108 
         R106_N-H    121.149      8.181 
         K107_N-H    121.925      8.280 
        H108m_N-H    119.978      8.188 
         A109_N-H    125.691      8.254 
         V110_N-H    119.355      8.172 
         G111_N-H    112.454      8.459 
         D112_N-H    120.959      8.242 
         D113_N-H    120.256      8.321 
         A114_N-H    123.914      8.094 
         Q115_N-H    118.669      8.147 
         F116_N-H    120.743      8.065 
         E117_N-H    122.219      8.256 
         D119_N-H    122.420      8.403 
         I120_N-H    124.700      7.573 
