# Supplementary material for: Non-cooperative 4E-BP2 folding with exchange between eIF4E-binding and binding-incompatible states tunes cap-dependent translation inhibition
Source: Nat Commun. 2020 Jun 19;11:3146. doi: 10.1038/s41467-020-16783-8 (PMC7305185; doi:10.1038/s41467-020-16783-8)
Supplement: Supplementary file 6 — Source Data [file 41467_2020_16783_MOESM6_ESM.zip › Source_data/chemshifts_phosDw/t70as83a_hsqc.list]

      Assignment         w1         w2  

           G6_N-H    108.198      8.380 
           S7_N-H    115.724      8.308 
           G8_N-H    110.634      8.511 
          S12_N-H    116.348      8.558 
          S14_N-H    117.170      8.375 
          T19_N-H    115.295      8.155 
          R20_N-H    123.663      8.792 
          T21_N-H    118.180      8.544 
          V22_N-H    127.440      8.910 
          A23_N-H    129.895      8.681 
          I24_N-H    119.633      8.397 
          S25_N-H    118.219      8.918 
          D26_N-H    121.250      7.647 
          A27_N-H    127.213      8.599 
          A28_N-H    120.781      8.730 
          Q29_N-H    114.743      7.783 
          L30_N-H    121.595      7.390 
          H32_N-H    117.655      8.496 
          D33_N-H    116.953      8.038 
          Y34_N-H    117.104      7.195 
          C35_N-H    120.567      9.105 
          T36_N-H    113.021      8.148 
          T37_N-H    119.012      9.270 
          G39_N-H    109.596     11.109 
          L42_N-H    128.514      8.872 
          F43_N-H    118.863      9.299 
          S44_N-H    115.252      9.475 
          T45_N-H    114.092      8.331 
          T46_N-H    120.155      9.258 
          G48_N-H    109.697     11.203 
      G49,G40_N-H    108.004      8.325 
      T50,T41_N-H    121.890      8.395 
          R51_N-H    126.920      8.533 
          I52_N-H    128.404      9.163 
          I53_N-H    125.339      8.607 
          Y54_N-H    124.844      8.141 
          D55_N-H    125.394      8.773 
          R56_N-H    124.580      8.466 
          K57_N-H    124.376      8.568 
          F58_N-H    116.224      7.703 
          L59_N-H    121.249      7.741 
          L60_N-H    121.818      8.014 
          D61_N-H    120.716      8.209 
          R62_N-H    121.322      8.137 
          R63_N-H    122.275      8.406 
          N64_N-H    120.065      8.586 
          S65_N-H    119.060      8.606 
          M67_N-H    120.361      8.482 
          A68_N-H    125.824      8.329 
          Q69_N-H    119.651      8.332 
         T70A_N-H    127.214      8.365 
          N77_N-H    118.674      8.493 
          G80_N-H    109.796      8.506 
          V81_N-H    119.764      7.986 
          T82_N-H    118.607      8.338 
         S83A_N-H    128.448      8.404 
          G85_N-H    109.357      8.563 
          T86_N-H    114.237      7.967 
          L87_N-H    125.419      8.354 
          I88_N-H    123.232      8.244 
          E89_N-H    125.684      8.555 
          D90_N-H    122.275      8.406 
          S91_N-H    116.482      8.296 
          K92_N-H    123.286      8.365 
          V93_N-H    121.299      8.030 
          E94_N-H    125.297      8.496 
          V95_N-H    121.634      8.255 
          N96_N-H    121.982      8.537 
          N97_N-H    119.589      8.432 
          L98_N-H    122.023      8.239 
          N99_N-H    118.085      8.345 
         N100_N-H    118.557      8.240 
         L101_N-H    121.773      8.138 
         R106_N-H    121.304      8.232 
         K107_N-H    121.905      8.320 
         H108_N-H    120.078      8.238 
         A109_N-H    125.665      8.295 
         V110_N-H    119.405      8.208 
         G111_N-H    112.457      8.494 
         D112_N-H    120.994      8.277 
         D113_N-H    120.338      8.361 
         A114_N-H    123.919      8.133 
         Q115_N-H    118.640      8.183 
         F116_N-H    120.700      8.092 
         E117_N-H    122.228      8.280 
         M118_N-H    120.998      8.277 
         D119_N-H    122.415      8.440 
         I120_N-H    124.752      7.606 
