# Supplementary material for: Non-cooperative 4E-BP2 folding with exchange between eIF4E-binding and binding-incompatible states tunes cap-dependent translation inhibition
Source: Nat Commun. 2020 Jun 19;11:3146. doi: 10.1038/s41467-020-16783-8 (PMC7305185; doi:10.1038/s41467-020-16783-8)
Supplement: Supplementary file 6 — Source Data [file 41467_2020_16783_MOESM6_ESM.zip › Source_data/chemshifts_SSP/SSP_input/phos4EBP2_C_pH3.txt]

2	174.676
3	174.732
4	174.472
5	178.293
6	174.42
7	175.181
8	173.892
9	174.189
12	174.738
13	175.968
14	174.367
19	174.182
22	174.484
24	175.763
26	174.546
27	178.253
28	177.894
29	175.934
32	175.311
33	174.04
34	174.03
35	172.611
36	175.895
39	175.513
41	173.021
42	176.292
43	173.405
44	172.907
45	175.573
48	175.513
50	173.155
51	174.435
52	174.946
53	175.51
54	175.179
58	175.415
59	177.127
61	176.093
63	176.039
73	174.215
82	174.069
85	174.759
86	174.624
87	177.646
88	176.697
89	176.131
90	175.431
91	174.581
92	176.614
93	176.138
95	175.901
98	177.456
101	177.456
106	176.234
107	176.374
108	173.793
109	177.51
110	176.712
111	174.012
113	175.254
114	177.863
115	175.881
116	175.683
119	174.57
