# Supplementary material for: Non-cooperative 4E-BP2 folding with exchange between eIF4E-binding and binding-incompatible states tunes cap-dependent translation inhibition
Source: Nat Commun. 2020 Jun 19;11:3146. doi: 10.1038/s41467-020-16783-8 (PMC7305185; doi:10.1038/s41467-020-16783-8)
Supplement: Supplementary file 6 — Source Data [file 41467_2020_16783_MOESM6_ESM.zip › Source_data/chemshifts_SSP/SSP_input/phos4EBP2_Ca_pH3.txt]

1	55.789
2	58.376
3	58.432
4	58.415
5	52.895
6	45.308
7	58.565
8	45.298
9	55.043
10	53.889
11	63.255
12	58.521
13	55.807
14	58.423
15	55.779
18	63.379
19	61.326
20	55.562
21	61.789
22	61.167
23	51.611
24	54.327
25	58.811
26	52.66
27	53.987
28	53.422
29	55.606
31	62.415
32	56.952
33	52.299
34	57.209
35	57.282
36	59.915
37	60.325
38	66.559
39	45.442
41	65.902
42	54.326
43	56.666
44	57.429
45	60.548
46	60.516
47	66.559
48	45.442
50	58.221
51	55.822
52	59.348
53	59.812
54	57.171
58	57.126
59	55.703
60	55.414
61	55.72
62	62.658
63	56.223
64	53.146
65	55.264
66	63.655
67	55.516
73	58.234
74	54.838
79	63.44
80	45.208
81	65.355
82	61.861
83	54.998
84	64.372
85	45.683
86	62.8
87	55.703
88	61.598
89	56.172
90	53.365
91	58.849
92	56.631
93	62.655
94	55.788
95	62.51
96	53.348
97	53.556
98	55.822
99	53.395
100	53.513
101	54.795
105	53.26
106	56.22
107	56.426
108	55.028
109	52.321
110	62.54
111	45.247
112	53.115
113	53.346
114	53.245
115	56.316
116	57.851
117	55.692
119	53.026
120	60.878
