# Supplementary material for: Non-cooperative 4E-BP2 folding with exchange between eIF4E-binding and binding-incompatible states tunes cap-dependent translation inhibition
Source: Nat Commun. 2020 Jun 19;11:3146. doi: 10.1038/s41467-020-16783-8 (PMC7305185; doi:10.1038/s41467-020-16783-8)
Supplement: Supplementary file 6 — Source Data [file 41467_2020_16783_MOESM6_ESM.zip › Source_data/chemshifts_SSP/SSP_input/phos4EBP2_Cb_pH3.txt]

1	32.936
2	63.814
3	63.816
4	63.787
5	19.127
7	63.898
9	29.015
10	28.832
11	32.137
12	63.721
13	29.524
14	63.764
15	30.95
18	32.038
19	71.453
20	32.63
21	70.005
22	34.378
23	19.463
24	39.435
25	64.197
26	39.78
27	18.354
28	18.463
29	29.915
31	32.082
32	28.405
33	38.193
34	38.53
35	30.675
36	71.378
37	71.527
38	32.036
41	70.144
42	44.402
43	35.459
44	65.836
45	71.05
46	71.232
47	32.036
50	65.095
51	31.443
52	38.387
53	38.372
54	38.745
58	39.21
59	42.219
60	42.297
61	28.819
62	32.77
63	30.763
64	38.794
65	65.945
66	32.181
67	32.704
73	28.045
74	28.989
79	32.19
81	33.084
82	69.903
83	66.045
84	32.051
86	69.721
87	42.243
88	38.331
89	28.605
90	38.239
91	63.663
92	32.826
93	32.632
94	28.887
95	32.714
96	38.877
97	38.685
98	41.977
99	38.604
100	38.629
101	29.095
105	41.602
106	30.648
107	32.949
108	29.136
109	19.431
110	32.841
112	38.554
113	38.363
114	18.945
115	29.096
116	39.445
117	28.886
119	38.232
120	39.741
