# Supplementary material for: Non-cooperative 4E-BP2 folding with exchange between eIF4E-binding and binding-incompatible states tunes cap-dependent translation inhibition
Source: Nat Commun. 2020 Jun 19;11:3146. doi: 10.1038/s41467-020-16783-8 (PMC7305185; doi:10.1038/s41467-020-16783-8)
Supplement: Supplementary file 6 — Source Data [file 41467_2020_16783_MOESM6_ESM.zip › Source_data/chemshifts_SSP/SSP_input/phos4EBP2_Ha_pH3.txt]

1	4.546
2	4.478
3	4.452
4	4.444
5	4.306
6	3.97
7	4.409
8	3.906
9	4.679
10	4.596
11	4.369
12	4.363
13	4.381
14	4.389
15	4.322
18	4.969
19	4.513
20	4.487
21	4.828
22	4.74
23	4.236
24	4.526
25	4.526
26	4.433
27	3.832
28	4.181
29	4.181
31	4.425
32	4.371
33	4.671
34	4.671
35	4.505
36	5.756
37	5.059
38	4.262
39	4.098
41	5.357
42	4.074
43	6.026
44	4.819
45	5.613
46	4.901
47	4.262
48	4.098
50	3.971
51	4.955
52	4.458
53	4.458
54	4.257
58	4.625
59	4.274
60	4.274
61	4.38
62	4.031
63	4.274
64	4.685
65	4.866
66	4.334
67	4.382
73	4.4
74	4.726
79	4.348
80	3.998
81	4.182
82	4.348
83	4.889
84	4.354
85	3.937
86	4.209
87	4.274
88	4.054
89	4.304
90	4.668
91	4.377
92	4.296
93	4.031
94	4.382
95	4.029
96	4.382
97	4.658
98	4.225
99	4.604
100	4.645
101	4.728
105	4.56
106	4.248
107	4.206
108	4.644
109	4.328
110	4.075
111	3.928
112	4.676
113	4.637
114	4.176
115	4.154
116	4.578
117	4.267
119	4.719
120	4.21
