# Supplementary material for: Non-cooperative 4E-BP2 folding with exchange between eIF4E-binding and binding-incompatible states tunes cap-dependent translation inhibition
Source: Nat Commun. 2020 Jun 19;11:3146. doi: 10.1038/s41467-020-16783-8 (PMC7305185; doi:10.1038/s41467-020-16783-8)
Supplement: Supplementary file 6 — Source Data [file 41467_2020_16783_MOESM6_ESM.zip › Source_data/chemshifts_SSP/SSP_input/phos4EBP2_Hn_pH3.txt]

2	8.493
3	8.43
4	8.381
5	8.297
6	8.34
7	8.243
8	8.47
9	8.332
10	8.521
12	8.474
13	8.46
14	8.354
15	8.33
19	8.185
20	8.653
21	8.42
23	8.57
25	8.803
27	8.404
28	8.1
29	7.674
32	8.635
33	8.231
34	7.503
35	8.99
36	8.174
39	9.635
42	8.783
43	9.148
44	9.397
45	8.338
48	9.664
51	8.582
52	9.083
53	8.541
54	8.246
58	7.684
59	7.859
60	8.044
62	8.19
64	8.524
67	8.448
74	8.581
80	8.483
81	7.978
85	8.413
86	7.854
87	8.138
88	8.053
89	8.293
90	8.465
91	8.178
92	8.197
93	7.958
94	8.334
96	8.451
98	8.208
99	8.306
100	8.193
101	8.104
105	8.376
107	8.285
108	8.447
109	8.374
110	8.236
111	8.476
112	8.316
114	8.162
115	8.156
116	8.015
117	8.072
120	7.909
