# Supplementary material for: Non-cooperative 4E-BP2 folding with exchange between eIF4E-binding and binding-incompatible states tunes cap-dependent translation inhibition
Source: Nat Commun. 2020 Jun 19;11:3146. doi: 10.1038/s41467-020-16783-8 (PMC7305185; doi:10.1038/s41467-020-16783-8)
Supplement: Supplementary file 6 — Source Data [file 41467_2020_16783_MOESM6_ESM.zip › Source_data/chemshifts_SSP/SSP_input/phos4EBP2_N_pH3.txt]

2	117.559
3	118.151
4	117.946
5	125.979
6	108.065
7	115.632
8	110.42
9	117.926
10	123.083
12	116.228
13	122.313
14	117.303
15	123.213
19	115.537
20	124.186
21	117.791
23	129.007
25	119.067
27	124.265
28	120.745
29	115.832
32	116.976
33	116.238
34	117.975
35	120.174
36	112.993
39	105.615
42	128.643
43	118.975
44	115.191
45	114.216
48	105.693
51	126.937
52	127.6
53	125.534
54	125.08
58	117.562
59	121.941
60	121.785
62	121.383
64	119.616
67	120.251
74	121.058
80	109.783
81	119.73
85	107.79
86	114.765
87	124.315
88	121.567
89	123.592
90	119.89
91	116.084
92	122.708
93	120.376
94	124.131
96	121.679
98	121.95
99	118.03
100	118.474
101	121.718
105	125.329
107	121.915
108	119.336
109	125.976
110	119.8
111	112.261
112	119.069
114	123.87
115	118.189
116	119.986
117	121.006
120	121.247
