# Supplementary material for: Non-cooperative 4E-BP2 folding with exchange between eIF4E-binding and binding-incompatible states tunes cap-dependent translation inhibition
Source: Nat Commun. 2020 Jun 19;11:3146. doi: 10.1038/s41467-020-16783-8 (PMC7305185; doi:10.1038/s41467-020-16783-8)
Supplement: Supplementary file 6 — Source Data [file 41467_2020_16783_MOESM6_ESM.zip › Source_data/chemshifts_SSP/SSP_input/pS65A_CA.txt]

6	45.267
8	45.324
9	56.289
10	53.415
12	58.617
18	63.395
19	60.606
20	55.319
21	61.725
22	61.005
23	51.497
25	58.618
26	53.697
27	54.291
28	53.578
29	55.645
30	52.849
31	62.248
32	58.05
33	52.597
34	57.47
35	57.238
36	60.002
37	60.82
38	66.385
39	45.604
40	44.652
41	66.087
42	54.097
43	56.245
44	57.47
45	60.69
46	60.886
47	66.436
48	45.594
49	44.652
50	65.596
51	55.692
52	58.945
53	59.248
54	57.2
55	53.288
56	56.323
57	57.277
58	57.239
59	55.403
60	55.362
61	54.321
62	56.691
63	56.691
64	52.956
65	50.652
66	63.064
67	55.311
68	52.302
69	55.411
70	61.291
72	62.829
73	58.36
76	62.973
77	53.128
79	63.445
80	45.228
81	62.319
82	61.639
83	55.767
84	64.127
85	45.598
86	62.49
88	61.038
89	56.581
90	54.507
91	58.623
92	56.366
93	62.41
94	56.357
95	62.52
96	53.216
97	53.411
98	55.57
99	53.423
100	53.423
109	52.253
110	62.393
111	45.184
112	54.563
113	54.53
114	52.822
115	55.882
116	57.571
117	56.405
118	55.313
119	54.465
120	62.72
