# Supplementary material for: Non-cooperative 4E-BP2 folding with exchange between eIF4E-binding and binding-incompatible states tunes cap-dependent translation inhibition
Source: Nat Commun. 2020 Jun 19;11:3146. doi: 10.1038/s41467-020-16783-8 (PMC7305185; doi:10.1038/s41467-020-16783-8)
Supplement: Supplementary file 6 — Source Data [file 41467_2020_16783_MOESM6_ESM.zip › Source_data/chemshifts_SSP/SSP_input/pS65A_CB.txt]

9	30.908
10	28.981
12	63.686
18	32.057
19	72.161
20	33.296
21	70.09
22	34.664
23	19.266
25	64.219
26	44.261
27	18.267
28	18.393
29	29.537
30	41.36
31	32.171
32	30.238
33	39.949
34	37.917
35	30.945
36	71.535
37	69.144
38	32.212
41	67.323
42	44.435
43	43.404
44	65.517
45	71.1
46	68.986
47	32.215
50	67.16
51	31.557
52	38.269
53	38.814
54	38.814
55	41.972
56	30.112
57	32.037
58	38.738
59	42.182
60	42.368
61	41.19
62	30.428
63	30.428
64	38.998
65	18.354
66	31.88
67	33.039
68	19.427
69	30.309
70	72.469
72	32.095
73	28.126
76	32.107
77	38.913
79	32.165
81	32.995
82	70.09
83	64.94
84	32.098
86	69.676
88	38.533
89	30.449
90	41.219
91	63.56
92	32.779
93	32.779
94	30.366
95	32.726
96	38.941
97	38.653
98	42.117
99	38.654
100	38.654
109	19.496
110	32.848
112	41.163
113	41.039
114	19.127
115	29.328
116	39.651
117	30.364
118	33.393
119	40.875
120	39.846
