# Supplementary material for: Non-cooperative 4E-BP2 folding with exchange between eIF4E-binding and binding-incompatible states tunes cap-dependent translation inhibition
Source: Nat Commun. 2020 Jun 19;11:3146. doi: 10.1038/s41467-020-16783-8 (PMC7305185; doi:10.1038/s41467-020-16783-8)
Supplement: Supplementary file 6 — Source Data [file 41467_2020_16783_MOESM6_ESM.zip › Source_data/chemshifts_SSP/SSP_input/pS65A_CO.txt]

6	174.41
7	175.17
8	174.927
9	175.175
19	174.099
20	174.266
21	174.485
22	174.224
25	173.643
26	175.394
27	178.53
28	178.245
29	176.302
32	175.536
33	175.289
34	173.784
35	172.533
36	176.025
39	175.871
40	174.333
41	173.272
42	176.494
43	173.32
44	172.658
45	175.564
48	175.871
49	174.58
50	173.14
51	174.278
52	175.038
53	175.519
54	175.043
55	176.39
56	176.33
57	176.789
58	175.618
59	177.285
60	177.075
62	176.702
68	177.133
69	175.452
80	174.021
82	174.196
85	174.615
88	176.306
90	176.444
92	176.517
93	176.07
94	176.496
95	175.924
109	177.431
110	176.718
111	174.072
112	176.235
113	176.255
114	177.731
115	175.683
116	175.55
117	175.922
119	174.967
