# Supplementary material for: Non-cooperative 4E-BP2 folding with exchange between eIF4E-binding and binding-incompatible states tunes cap-dependent translation inhibition
Source: Nat Commun. 2020 Jun 19;11:3146. doi: 10.1038/s41467-020-16783-8 (PMC7305185; doi:10.1038/s41467-020-16783-8)
Supplement: Supplementary file 6 — Source Data [file 41467_2020_16783_MOESM6_ESM.zip › Source_data/chemshifts_SSP/SSP_input/pS65A_HA.txt]

6	3.963
7	4.424
9	4.577
18	4.441
19	5.361
20	4.562
21	5.071
22	4.22
25	4.552
26	4.407
27	3.652
28	4.147
29	4.146
31	4.498
32	4.35
33	4.489
34	4.544
35	4.47
36	5.91
38	4.218
39	3.9225
40	3.9399999999999995
41	4.405
42	5.456
43	6.234
44	4.78
45	5.681
47	4.241
48	3.9225
49	3.9399999999999995
50	4.191
51	4.948
52	4.504
53	4.519
54	4.948
55	4.674
56	4.263
57	4.125
58	4.578
59	4.21
60	4.265
62	4.25
64	4.666
66	4.38
67	4.389
68	4.301
69	4.324
72	4.39
76	4.362
79	4.361
80	3.929
82	4.355
84	4.357
85	3.945
88	4.085
90	4.563
92	4.307
93	4.025
94	4.299
95	4.04
97	4.648
99	4.624
109	4.319
110	4.075
112	4.565
113	4.508
114	4.189
115	4.191
116	4.606
118	4.433
119	4.622
