# Supplementary material for: Non-cooperative 4E-BP2 folding with exchange between eIF4E-binding and binding-incompatible states tunes cap-dependent translation inhibition
Source: Nat Commun. 2020 Jun 19;11:3146. doi: 10.1038/s41467-020-16783-8 (PMC7305185; doi:10.1038/s41467-020-16783-8)
Supplement: Supplementary file 6 — Source Data [file 41467_2020_16783_MOESM6_ESM.zip › Source_data/chemshifts_SSP/SSP_input/pS65A_HN.txt]

6	8.358
7	8.291
8	8.507
9	8.247
10	8.371
12	8.532
14	8.351
19	8.135
20	8.768
21	8.519
22	8.875
23	8.656
25	8.887
26	7.64
27	8.58
28	8.699
29	7.769
30	7.386
32	8.466
33	8.017
34	7.183
35	9.078
36	8.128
39	11.089
41	8.375
42	8.844
43	9.266
44	9.45
45	8.312
48	11.182
49	8.307
40	8.307
50	8.378
51	8.513
52	9.143
53	8.578
54	8.127
55	8.743
56	8.456
57	8.545
58	7.723
59	7.71
60	7.987
61	8.197
63	8.324
67	8.439
68	8.345
69	8.278
73	8.369
77	8.464
80	8.538
81	8.002
85	8.565
86	7.953
89	8.485
91	8.266
93	8.001
94	8.471
95	8.228
96	8.512
98	8.117
100	8.215
107	8.404
110	8.185
111	8.471
112	8.262
113	8.34
114	8.112
115	8.162
116	8.073
117	8.26
118	8.252
120	7.585
