# Supplementary material for: Non-cooperative 4E-BP2 folding with exchange between eIF4E-binding and binding-incompatible states tunes cap-dependent translation inhibition
Source: Nat Commun. 2020 Jun 19;11:3146. doi: 10.1038/s41467-020-16783-8 (PMC7305185; doi:10.1038/s41467-020-16783-8)
Supplement: Supplementary file 6 — Source Data [file 41467_2020_16783_MOESM6_ESM.zip › Source_data/chemshifts_SSP/SSP_input/pS65A_N.txt]

6	108.149
7	115.737
8	110.695
9	118.737
10	123.417
12	116.254
14	117.072
19	115.231
20	123.612
21	118.101
22	127.314
23	129.829
25	118.15
26	121.231
27	127.101
28	120.761
29	114.737
30	121.581
32	117.622
33	116.943
34	117.07
35	120.515
36	112.961
39	109.549
41	121.824
42	128.456
43	118.843
44	115.199
45	114.035
48	109.653
49	107.969
40	107.969
50	121.9
51	126.847
52	128.341
53	125.264
54	124.859
55	125.263
56	124.493
57	124.11
58	116.291
59	121.088
60	121.764
61	120.87
63	120.843
67	120.539
68	125.733
69	120.089
73	119.328
77	118.722
80	109.838
81	119.747
85	108.606
86	115.284
89	125.521
91	116.391
93	121.206
94	125.212
95	121.59
96	121.904
98	121.729
100	118.492
107	122.158
110	119.338
111	112.396
112	120.901
113	120.287
114	123.881
115	118.596
116	120.656
117	122.194
118	120.972
120	124.697
