# Supplementary material for: Non-cooperative 4E-BP2 folding with exchange between eIF4E-binding and binding-incompatible states tunes cap-dependent translation inhibition
Source: Nat Commun. 2020 Jun 19;11:3146. doi: 10.1038/s41467-020-16783-8 (PMC7305185; doi:10.1038/s41467-020-16783-8)
Supplement: Supplementary file 6 — Source Data [file 41467_2020_16783_MOESM6_ESM.zip › Source_data/chemshifts_SSP/SSP_input/pWT_pH7.5_CA.txt]

8	45.473
18	63.675
19	60.56
20	55.332
21	61.646
22	61.131
23	51.669
24	59.535
25	58.606
26	53.765
27	54.571
28	53.675
29	55.694
30	52.98
31	62.25
32	58.277
33	52.665
34	57.584
35	57.259
36	60.034
37	60.766
39	45.49
40	44.642
41	65.666
42	54.176
43	56.448
44	57.228
45	60.86
46	60.874
47	66.367
48	45.49
49	44.642
50	65.615
51	55.798
52	59.073
53	59.184
54	57.314
55	53.181
56	56.384
57	57.039
58	56.919
59	55.266
60	55.261
61	54.312
62	55.944
63	54.789
64	53.184
65	56.315
66	63.413
67	55.342
68	52.279
69	55.297
70	61.21
76	62.773
77	53.114
79	63.467
80	45.264
81	62.444
82	61.723
83	55.799
84	64.15
85	45.541
86	62.372
87	55.263
88	61.565
89	56.405
90	54.497
91	58.525
92	56.278
93	62.217
94	56.135
95	62.43
96	53.242
97	53.34
98	55.772
99	53.398
100	53.352
101	55.643
105	54.431
106	56.648
107	56.354
108	55.91
109	52.225
110	62.452
111	45.145
112	54.631
113	54.539
114	52.913
115	55.81
116	57.594
117	56.512
118	55.386
119	54.472
120	62.756
