# Supplementary material for: Non-cooperative 4E-BP2 folding with exchange between eIF4E-binding and binding-incompatible states tunes cap-dependent translation inhibition
Source: Nat Commun. 2020 Jun 19;11:3146. doi: 10.1038/s41467-020-16783-8 (PMC7305185; doi:10.1038/s41467-020-16783-8)
Supplement: Supplementary file 6 — Source Data [file 41467_2020_16783_MOESM6_ESM.zip › Source_data/chemshifts_SSP/SSP_input/pWT_pH7.5_CB.txt]

19	72.324
20	33.493
21	70.363
22	34.658
23	19.417
24	39.928
26	44.19
27	18.161
28	18.632
29	29.589
30	41.268
32	30.105
33	39.977
34	38.09
35	30.586
36	71.42
37	69.088
41	67.336
42	44.287
43	43.494
44	65.573
45	71.02
46	69.064
50	67.161
51	31.546
52	38.304
53	38.641
54	38.641
55	42.054
56	29.984
57	31.877
58	38.908
59	42.319
60	42.033
61	41.209
62	30.693
63	30.693
64	39.261
65	64.699
66	32.184
67	33.282
68	19.442
69	30.353
70	72.493
76	32.22
77	38.873
79	32.199
81	32.946
82	70.018
83	64.875
84	32.279
86	69.711
87	42.342
88	38.623
89	30.693
90	41.344
91	63.379
92	32.81
93	32.886
94	30.388
95	32.774
96	38.945
97	38.907
98	42.404
99	38.77
100	38.88
101	42.082
106	30.43
107	32.809
108	30.982
109	19.531
110	32.823
112	41.251
113	40.928
114	19.065
115	29.378
116	39.694
117	30.44
118	33.48
119	40.814
120	39.872
