# Supplementary material for: Non-cooperative 4E-BP2 folding with exchange between eIF4E-binding and binding-incompatible states tunes cap-dependent translation inhibition
Source: Nat Commun. 2020 Jun 19;11:3146. doi: 10.1038/s41467-020-16783-8 (PMC7305185; doi:10.1038/s41467-020-16783-8)
Supplement: Supplementary file 6 — Source Data [file 41467_2020_16783_MOESM6_ESM.zip › Source_data/chemshifts_SSP/SSP_input/pWT_pH7.5_CO.txt]

19	174.106
20	174.226
21	174.516
22	174.227
23	177.349
24	175.304
25	173.618
26	175.388
27	178.619
28	178.311
29	176.357
32	175.532
33	175.267
34	173.822
35	172.558
36	176.062
39	175.888
40	174.54
41	173.294
42	176.545
43	173.359
44	172.68
45	175.586
48	175.888
49	174.314
50	173.15
51	174.282
52	175.08
53	175.538
54	175.034
55	176.345
56	176.253
57	176.702
58	175.542
59	177.268
60	177.077
61	175.976
63	176.103
68	177.257
69	175.505
80	174.027
81	176.418
82	174.222
85	174.59
86	174.364
87	177.096
88	176.305
90	176.437
91	174.644
92	176.503
93	176.08
94	176.506
95	175.926
98	177.459
105	176.25
106	176.359
107	176.432
108	174.785
109	177.442
110	176.746
111	174.099
112	176.242
113	176.248
114	177.715
115	175.683
116	175.562
117	175.935
119	174.998
