# Supplementary material for: Non-cooperative 4E-BP2 folding with exchange between eIF4E-binding and binding-incompatible states tunes cap-dependent translation inhibition
Source: Nat Commun. 2020 Jun 19;11:3146. doi: 10.1038/s41467-020-16783-8 (PMC7305185; doi:10.1038/s41467-020-16783-8)
Supplement: Supplementary file 6 — Source Data [file 41467_2020_16783_MOESM6_ESM.zip › Source_data/chemshifts_SSP/SSP_input/pWT_pH7.5_HA.txt]

6	3.96
7	4.43
8	3.901
12	4.358
19	5.383
20	4.572
21	5.068
22	4.22
23	4.907
25	4.555
26	4.396
27	3.645
28	4.147
29	4.147
32	4.358
33	4.492
35	4.466
36	5.908
37	3.813
39	4.037
40	4.384
40	3.529
42	5.485
43	6.237
45	5.674
48	4.009
48	3.836
49	4.353
49	3.455
51	4.948
52	4.516
53	4.528
54	4.938
55	4.653
56	4.214
57	4.139
58	4.607
59	4.24
60	4.281
61	4.536
62	4.31
64	4.692
67	4.384
68	4.266
69	4.328
80	3.926
81	4.19
82	4.354
85	3.947
86	4.218
87	4.344
88	4.103
89	4.249
90	4.514
91	4.357
92	4.32
93	4.036
94	4.301
95	4.045
96	4.675
98	4.248
99	4.627
100	4.625
106	4.242
107	4.191
109	4.32
110	4.072
111	3.946
112	4.561
114	4.187
115	4.192
116	4.607
117	4.268
118	4.434
119	4.611
