# Supplementary material for: Non-cooperative 4E-BP2 folding with exchange between eIF4E-binding and binding-incompatible states tunes cap-dependent translation inhibition
Source: Nat Commun. 2020 Jun 19;11:3146. doi: 10.1038/s41467-020-16783-8 (PMC7305185; doi:10.1038/s41467-020-16783-8)
Supplement: Supplementary file 6 — Source Data [file 41467_2020_16783_MOESM6_ESM.zip › Source_data/chemshifts_SSP/SSP_input/pWT_pH7.5_HN.txt]

19	8.144
20	8.795
21	8.53
22	8.923
23	8.673
24	8.425
25	8.934
26	7.643
27	8.596
28	8.719
29	7.793
30	7.39
32	8.485
33	8.048
34	7.196
35	9.11
36	8.152
39	11.109
40	8.331
41	8.396
42	8.875
43	9.3
44	9.47
45	8.34
48	11.206
49	8.331
50	8.396
51	8.528
52	9.176
53	8.608
54	8.137
55	8.784
56	8.463
57	8.564
58	7.683
59	7.731
60	8.013
61	8.215
62	8.121
64	8.621
67	8.484
68	8.377
69	8.316
77	8.477
80	8.541
81	8.034
82	8.327
85	8.565
86	7.983
87	8.303
88	8.201
89	8.519
91	8.285
92	8.349
93	8.036
94	8.501
95	8.26
96	8.542
97	8.432
98	8.245
99	8.34
100	8.247
101	8.144
106	8.221
107	8.318
108	8.247
109	8.29
110	8.211
111	8.495
112	8.28
113	8.359
114	8.132
115	8.188
116	8.108
117	8.294
118	8.28
119	8.439
120	7.614
