# Supplementary material for: Non-cooperative 4E-BP2 folding with exchange between eIF4E-binding and binding-incompatible states tunes cap-dependent translation inhibition
Source: Nat Commun. 2020 Jun 19;11:3146. doi: 10.1038/s41467-020-16783-8 (PMC7305185; doi:10.1038/s41467-020-16783-8)
Supplement: Supplementary file 6 — Source Data [file 41467_2020_16783_MOESM6_ESM.zip › Source_data/chemshifts_SSP/SSP_input/pWT_pH7.5_N.txt]

19	115.209
20	123.561
21	118.152
22	127.548
23	129.885
24	119.782
25	118.229
26	121.198
27	127.157
28	120.767
29	114.716
30	121.591
32	117.597
33	116.884
34	117.038
35	120.556
36	113.088
39	109.585
40	107.973
41	121.85
42	128.481
43	118.856
44	115.218
45	114.101
48	109.698
49	107.973
50	121.85
51	126.834
52	128.385
53	125.306
54	124.813
55	125.467
56	124.585
57	124.474
58	116.117
59	121.313
60	121.82
61	120.702
62	121.292
64	120.263
67	120.639
68	126.105
69	120.168
77	118.816
80	109.812
81	119.806
82	118.181
85	108.625
86	115.217
87	125.573
88	123.13
89	125.637
91	116.382
92	123.288
93	121.308
94	125.309
95	121.657
96	122.019
97	119.644
98	121.986
99	118.076
100	118.485
101	121.798
106	121.285
107	122.025
108	120.102
109	125.577
110	119.389
111	112.475
112	120.975
113	120.288
114	123.907
115	118.703
116	120.759
117	122.244
118	120.975
119	122.339
120	124.719
