# Supplementary material for: Non-cooperative 4E-BP2 folding with exchange between eIF4E-binding and binding-incompatible states tunes cap-dependent translation inhibition
Source: Nat Commun. 2020 Jun 19;11:3146. doi: 10.1038/s41467-020-16783-8 (PMC7305185; doi:10.1038/s41467-020-16783-8)
Supplement: Supplementary file 6 — Source Data [file 41467_2020_16783_MOESM6_ESM.zip › Source_data/chemshifts_SSP/SSP_input/T70AS83A_HA.txt]

5	4.304
6	3.965
7	4.419
11	4.396
13	4.356
18	4.44
19	5.378
20	4.565
21	5.071
22	4.222
23	4.888
25	4.559
26	4.39
27	3.646
28	4.147
29	4.148
31	4.502
32	4.36
33	4.491
34	4.538
35	4.468
36	5.907
38	4.216
39	4.03
39	3.82
40	4.379
40	3.51
41	4.391
42	5.457
43	6.232
44	4.776
45	5.677
47	4.244
48	4.03
48	3.82
49	4.379
49	3.51
50	4.191
51	4.948
52	4.511
53	4.525
54	4.962
55	4.677
56	4.265
57	4.137
58	4.592
59	4.228
60	4.279
61	4.538
62	4.299
63	4.266
64	4.718
66	4.363
67	4.375
68	4.256
69	4.268
76	4.351
79	4.334
80	3.925
81	4.177
82	4.293
84	4.386
85	3.944
86	4.252
87	4.368
88	4.106
89	4.255
90	4.567
91	4.366
92	4.311
93	4.029
94	4.303
95	4.044
96	4.689
97	4.672
98	4.242
99	4.625
100	4.648
105	4.517
106	4.231
107	4.185
108	4.57
109	4.319
110	4.076
111	3.945
112	4.565
113	4.508
114	4.189
115	4.191
116	4.608
117	4.215
118	4.433
119	4.624
