# Supplementary material for: Non-cooperative 4E-BP2 folding with exchange between eIF4E-binding and binding-incompatible states tunes cap-dependent translation inhibition
Source: Nat Commun. 2020 Jun 19;11:3146. doi: 10.1038/s41467-020-16783-8 (PMC7305185; doi:10.1038/s41467-020-16783-8)
Supplement: Supplementary file 6 — Source Data [file 41467_2020_16783_MOESM6_ESM.zip › Source_data/chemshifts_SSP/SSP_input/T70AS83A_HN.txt]

6	8.359
7	8.289
8	8.509
12	8.532
14	8.352
19	8.131
20	8.772
21	8.522
22	8.888
23	8.657
24	8.373
25	8.894
26	7.626
27	8.576
28	8.706
29	7.763
30	7.372
32	8.47
33	8.017
34	7.177
35	9.083
36	8.127
39	11.087
40	8.309
41	8.379
42	8.848
43	9.27
44	9.453
45	8.311
48	11.182
49	8.309
50	8.369
51	8.512
52	9.143
53	8.586
54	8.124
55	8.753
56	8.442
57	8.545
58	7.682
59	7.721
60	7.993
61	8.188
62	8.117
63	8.366
64	8.565
67	8.457
68	8.306
69	8.308
77	8.47
80	8.483
81	7.963
82	8.316
85	8.539
86	7.945
87	8.331
88	8.221
89	8.531
90	8.382
91	8.273
92	8.342
93	8.007
94	8.474
95	8.228
96	8.513
97	8.405
98	8.219
99	8.323
100	8.216
101	8.116
106	8.21
107	8.297
108	8.212
109	8.264
110	8.184
111	8.471
112	8.261
113	8.339
114	8.111
115	8.161
116	8.07
117	8.258
118	8.251
119	8.421
120	7.584
