# Supplementary material for: Non-cooperative 4E-BP2 folding with exchange between eIF4E-binding and binding-incompatible states tunes cap-dependent translation inhibition
Source: Nat Commun. 2020 Jun 19;11:3146. doi: 10.1038/s41467-020-16783-8 (PMC7305185; doi:10.1038/s41467-020-16783-8)
Supplement: Supplementary file 6 — Source Data [file 41467_2020_16783_MOESM6_ESM.zip › Source_data/chemshifts_SSP/SSP_input/T70AS83A_N.txt]

6	108.157
7	115.738
8	110.709
12	116.27
14	117.086
19	115.234
20	123.615
21	118.122
22	127.377
23	129.838
24	119.637
25	118.173
26	121.2
27	127.144
28	120.737
29	114.697
30	121.539
32	117.609
33	116.91
34	117.053
35	120.507
36	112.959
39	109.551
40	107.931
41	121.876
42	128.458
43	118.836
44	115.201
45	114.036
48	109.652
49	107.931
50	121.777
51	126.854
52	128.344
53	125.289
54	124.829
55	125.342
56	124.512
57	124.317
58	116.172
59	121.19
60	121.762
61	120.656
62	121.29
63	122.194
64	120.018
67	120.287
68	125.774
69	119.588
77	118.617
80	109.737
81	119.702
82	118.505
85	109.298
86	114.174
87	125.356
88	123.169
89	125.615
90	122.206
91	116.418
92	123.208
93	121.232
94	125.231
95	121.572
96	121.906
97	119.542
98	121.982
99	118.019
100	118.491
101	121.72
106	121.245
107	121.838
108	120.019
109	125.694
110	119.333
111	112.393
112	120.901
113	120.282
114	123.872
115	118.586
116	120.642
117	122.182
118	120.959
119	122.39
120	124.699
