# Supplementary material for: Non-cooperative 4E-BP2 folding with exchange between eIF4E-binding and binding-incompatible states tunes cap-dependent translation inhibition
Source: Nat Commun. 2020 Jun 19;11:3146. doi: 10.1038/s41467-020-16783-8 (PMC7305185; doi:10.1038/s41467-020-16783-8)
Supplement: Supplementary file 6 — Source Data [file 41467_2020_16783_MOESM6_ESM.zip › Source_data/chemshifts_SSP/SSP_input/T70AS83A_pH7.4_CA.txt]

8	45.376
18	63.485
19	60.563
20	55.288
21	61.697
22	60.956
23	51.464
24	59.244
25	58.546
26	53.568
27	54.527
28	53.581
29	55.669
30	52.831
31	62.29
32	57.993
33	52.558
34	57.416
35	57.18
36	59.962
37	60.783
39	45.58
40	44.625
41	65.907
42	54.042
43	56.197
44	57.47
45	60.669
46	60.869
47	66.562
48	45.543
49	44.625
50	65.907
51	55.618
52	58.936
53	59.192
54	57.161
55	53.219
56	56.263
57	56.948
58	57.024
59	55.293
60	55.261
61	54.282
62	55.846
63	56.217
64	53.137
65	56.263
66	63.554
67	55.449
68	52.52
69	55.274
70	50.421
76	63.022
77	53.106
79	63.599
80	45.233
81	62.308
82	61.594
83	50.454
84	63.465
85	45.24
86	62.078
87	55.124
88	60.946
89	56.51
90	54.418
91	58.551
92	56.267
93	62.358
94	56.359
95	62.441
96	53.177
97	53.418
98	55.639
99	53.482
100	53.406
101	55.519
105	54.526
106	56.24
107	56.47
108	55.841
109	52.219
110	62.371
111	45.169
112	54.511
113	54.532
114	52.781
115	55.854
116	57.534
117	56.45
118	55.196
119	54.31
120	62.707
