# Supplementary material for: Non-cooperative 4E-BP2 folding with exchange between eIF4E-binding and binding-incompatible states tunes cap-dependent translation inhibition
Source: Nat Commun. 2020 Jun 19;11:3146. doi: 10.1038/s41467-020-16783-8 (PMC7305185; doi:10.1038/s41467-020-16783-8)
Supplement: Supplementary file 6 — Source Data [file 41467_2020_16783_MOESM6_ESM.zip › Source_data/chemshifts_SSP/SSP_input/T70AS83A_pH7.4_CB.txt]

19	72.21
20	33.317
21	70.091
22	34.572
23	19.269
24	39.828
26	44.31
27	18.213
28	18.527
29	29.542
30	41.346
32	30.197
33	39.936
34	37.926
35	30.968
36	71.562
37	69.143
41	67.288
42	44.422
43	43.361
44	65.532
45	71.079
46	69.008
50	67.288
51	31.589
52	38.273
53	38.755
54	38.752
55	41.951
56	29.995
57	32.037
58	38.828
59	42.211
60	42.303
61	41.102
62	30.583
63	30.628
64	39.236
65	64.694
66	32.101
67	32.917
68	19.308
69	29.782
70	18.128
76	32.091
77	38.818
79	32.091
81	33.074
82	69.677
83	18.328
84	32.046
86	69.678
87	42.303
88	38.568
89	30.475
90	41.239
91	63.583
92	32.808
93	32.787
94	30.332
95	32.749
96	38.945
97	38.726
98	41.953
99	38.705
100	38.682
101	42.109
106	30.481
107	32.79
108	30.712
109	19.457
110	32.855
112	41.163
113	40.944
114	19.126
115	29.337
116	39.655
117	30.334
118	33.398
119	40.875
120	39.825
