# Supplementary material for: Non-cooperative 4E-BP2 folding with exchange between eIF4E-binding and binding-incompatible states tunes cap-dependent translation inhibition
Source: Nat Commun. 2020 Jun 19;11:3146. doi: 10.1038/s41467-020-16783-8 (PMC7305185; doi:10.1038/s41467-020-16783-8)
Supplement: Supplementary file 6 — Source Data [file 41467_2020_16783_MOESM6_ESM.zip › Source_data/chemshifts_SSP/SSP_input/T70AS83A_pH7.4_CO.txt]

19	174.088
20	174.237
21	174.486
22	174.208
23	177.319
24	175.286
25	173.624
26	175.373
27	178.559
28	178.262
29	176.309
32	175.54
33	175.284
34	173.767
35	172.538
36	176.025
39	175.879
40	174.511
41	173.271
42	176.499
43	173.322
44	172.653
45	175.563
48	175.879
49	174.304
50	173.132
51	174.261
52	175.045
53	175.508
54	175.037
55	176.355
56	176.288
57	176.713
58	175.529
59	177.251
60	177.057
61	176.03
63	176.111
68	177.5
69	175.267
80	174.03
81	176.311
82	173.767
85	174.263
86	174.222
87	176.973
88	176.214
90	176.373
91	174.627
92	176.497
93	176.055
94	176.475
95	175.906
98	177.442
105	176.272
106	176.386
107	176.464
108	174.798
109	177.432
110	176.717
111	174.073
112	176.235
113	176.257
114	177.733
115	175.684
116	175.55
117	175.923
119	174.965
