# Supplementary material for: Non-cooperative 4E-BP2 folding with exchange between eIF4E-binding and binding-incompatible states tunes cap-dependent translation inhibition
Source: Nat Commun. 2020 Jun 19;11:3146. doi: 10.1038/s41467-020-16783-8 (PMC7305185; doi:10.1038/s41467-020-16783-8)
Supplement: Supplementary file 6 — Source Data [file 41467_2020_16783_MOESM6_ESM.zip › Source_data/chemshifts_SSP/SSP_input/triple_CA.txt]

5	52.884
6	45.325
7	58.513
8	45.46
11	63.238
12	58.578
18	63.496
19	60.726
20	55.413
21	61.803
22	61.062
23	51.602
24	59.395
25	58.498
26	53.664
27	54.455
28	53.61
29	55.685
30	52.931
31	62.287
32	58.068
33	52.654
34	57.509
35	57.22
36	60.062
37	60.791
38	66.429
39	45.609
40	44.64
41	66.666
42	54.127
43	56.341
44	57.539
45	60.797
46	60.841
47	66.527
48	45.609
49	44.64
50	65.844
51	55.724
52	59.019
53	59.284
54	57.226
55	53.368
56	56.428
57	57.365
58	57.303
59	55.449
60	55.468
61	54.282
64	53.046
65	50.771
66	63.148
67	55.525
68	52.562
69	55.371
70	50.466
76	63.034
77	53.185
79	63.62
80	45.265
81	62.408
82	61.725
83	50.479
84	63.483
85	45.29
86	62.195
87	55.155
88	61.009
89	56.583
90	54.533
91	58.685
92	56.413
93	62.447
94	56.421
95	62.545
96	53.234
97	53.457
98	55.769
99	53.472
100	53.461
101	55.598
105	54.512
106	56.305
107	56.621
108	55.949
109	52.272
110	62.457
111	45.187
112	54.617
113	54.541
114	52.881
115	55.935
116	57.576
117	56.482
118	55.394
119	54.451
120	62.734
