# Supplementary material for: Non-cooperative 4E-BP2 folding with exchange between eIF4E-binding and binding-incompatible states tunes cap-dependent translation inhibition
Source: Nat Commun. 2020 Jun 19;11:3146. doi: 10.1038/s41467-020-16783-8 (PMC7305185; doi:10.1038/s41467-020-16783-8)
Supplement: Supplementary file 6 — Source Data [file 41467_2020_16783_MOESM6_ESM.zip › Source_data/chemshifts_SSP/SSP_input/triple_CB.txt]

5	19.152
7	63.694
11	32.171
12	63.709
18	32.013
19	72.277
20	33.253
21	70.148
22	34.632
23	19.24
24	39.805
25	64.484
26	44.239
27	18.169
28	18.438
29	29.509
30	41.362
31	32.236
32	30.266
33	39.935
34	37.956
35	30.911
36	71.681
37	69.148
38	32.194
41	67.358
42	44.49
43	43.381
44	65.591
45	71.231
46	68.988
47	32.195
50	67.344
51	31.549
52	38.289
53	38.881
54	38.799
55	41.963
56	30.166
57	32.009
58	38.879
59	42.217
60	42.34
61	41.128
64	38.957
65	18.369
66	31.989
67	33.031
68	19.297
69	29.794
70	18.171
76	32.098
77	38.877
79	32.123
81	33.077
82	69.884
83	18.38
84	32.075
86	69.916
87	42.302
88	38.519
89	30.438
90	41.268
91	63.665
92	32.747
93	32.761
94	30.359
95	32.733
96	38.945
97	38.751
98	41.943
99	38.759
100	38.643
101	42.167
105	40.999
106	30.464
107	32.747
108	30.797
109	19.423
110	32.817
112	41.251
113	40.948
114	19.037
115	29.325
116	39.672
117	30.366
118	33.355
119	40.879
120	39.804
