# Supplementary material for: Non-cooperative 4E-BP2 folding with exchange between eIF4E-binding and binding-incompatible states tunes cap-dependent translation inhibition
Source: Nat Commun. 2020 Jun 19;11:3146. doi: 10.1038/s41467-020-16783-8 (PMC7305185; doi:10.1038/s41467-020-16783-8)
Supplement: Supplementary file 6 — Source Data [file 41467_2020_16783_MOESM6_ESM.zip › Source_data/chemshifts_SSP/SSP_input/triple_CO.txt]

5	178.274
6	174.405
7	175.156
13	176.042
19	174.091
20	174.265
21	174.473
22	174.224
23	177.32
24	175.285
25	173.63
26	175.392
27	178.508
28	178.238
29	176.277
32	175.53
33	175.292
34	173.761
35	172.52
36	176.004
39	175.867
40	174.484
41	173.266
42	176.482
43	173.304
44	172.647
45	175.552
48	175.867
49	174.29
50	173.135
51	174.271
52	175.032
53	175.522
54	175.049
55	176.401
56	176.336
57	176.794
58	175.607
59	177.274
60	177.065
62	176.727
68	177.385
69	175.218
80	174.015
81	176.308
82	173.757
85	174.25
86	174.209
87	176.971
88	176.208
89	176.083
90	176.381
91	174.622
92	176.488
93	176.048
94	176.479
95	175.909
98	177.438
105	176.264
106	176.383
107	176.44
108	174.81
109	177.429
110	176.713
111	174.062
112	176.232
113	176.249
114	177.724
115	175.678
116	175.538
117	175.919
119	174.961
