# Supplementary material for: Non-cooperative 4E-BP2 folding with exchange between eIF4E-binding and binding-incompatible states tunes cap-dependent translation inhibition
Source: Nat Commun. 2020 Jun 19;11:3146. doi: 10.1038/s41467-020-16783-8 (PMC7305185; doi:10.1038/s41467-020-16783-8)
Supplement: Supplementary file 6 — Source Data [file 41467_2020_16783_MOESM6_ESM.zip › Source_data/chemshifts_SSP/SSP_input/triple_HA.txt]

5	4.306
6	3.972
7	4.432
11	4.401
13	4.356
18	4.444
19	5.343
20	4.565
21	5.054
22	4.227
23	4.879
25	4.549
26	4.421
27	3.678
28	4.158
29	4.159
31	4.499
32	4.359
33	4.492
34	4.548
35	4.482
36	5.917
38	4.226
39	3.827
39	4.038
40	3.508
40	4.371
41	4.414
42	5.475
43	6.233
44	4.787
45	5.682
47	4.245
48	3.827
48	4.038
49	3.508
49	4.371
50	4.192
51	4.953
52	4.511
53	4.534
54	4.958
55	4.673
56	4.265
57	4.131
58	4.584
59	4.217
60	4.279
64	4.672
66	4.384
67	4.393
68	4.264
69	4.277
76	4.359
79	4.341
80	3.928
81	4.178
82	4.299
84	4.392
85	3.947
86	4.264
87	4.37
88	4.111
89	4.255
90	4.572
91	4.368
92	4.315
93	4.039
94	4.306
95	4.052
96	4.689
97	4.671
98	4.244
99	4.631
100	4.658
105	4.528
106	4.237
107	4.191
108	4.574
109	4.323
110	4.084
111	3.951
112	4.572
113	4.515
114	4.196
115	4.198
116	4.614
117	4.224
118	4.438
119	4.628
