# Supplementary material for: Non-cooperative 4E-BP2 folding with exchange between eIF4E-binding and binding-incompatible states tunes cap-dependent translation inhibition
Source: Nat Commun. 2020 Jun 19;11:3146. doi: 10.1038/s41467-020-16783-8 (PMC7305185; doi:10.1038/s41467-020-16783-8)
Supplement: Supplementary file 6 — Source Data [file 41467_2020_16783_MOESM6_ESM.zip › Source_data/chemshifts_SSP/SSP_input/triple_Hn.txt]

6	8.366
7	8.286
8	8.511
12	8.536
14	8.365
19	8.143
20	8.774
21	8.526
22	8.877
23	8.665
24	8.364
25	8.894
26	7.653
27	8.588
28	8.708
29	7.778
30	7.397
32	8.468
33	8.023
34	7.194
35	9.084
36	8.135
39	11.105
40	8.316
41	8.391
42	8.851
43	9.274
44	9.46
45	8.32
48	11.199
49	8.316
50	8.381
51	8.522
52	9.152
53	8.587
54	8.141
55	8.749
56	8.464
57	8.553
58	7.738
59	7.733
60	7.999
61	8.203
63	8.335
65	8.045
67	8.445
68	8.328
69	8.311
70	8.356
73	8.387
77	8.476
78	8.135
80	8.491
81	7.97
82	8.323
83	8.387
85	8.548
86	7.952
87	8.34
88	8.23
89	8.54
90	8.393
91	8.285
92	8.351
93	8.017
94	8.485
95	8.238
96	8.522
97	8.415
98	8.23
99	8.332
100	8.225
101	8.125
106	8.216
107	8.303
108	8.216
109	8.27
110	8.191
111	8.478
112	8.27
113	8.349
114	8.12
115	8.17
116	8.081
117	8.269
118	8.261
119	8.43
120	7.593
