# Supplementary material for: Non-cooperative 4E-BP2 folding with exchange between eIF4E-binding and binding-incompatible states tunes cap-dependent translation inhibition
Source: Nat Commun. 2020 Jun 19;11:3146. doi: 10.1038/s41467-020-16783-8 (PMC7305185; doi:10.1038/s41467-020-16783-8)
Supplement: Supplementary file 6 — Source Data [file 41467_2020_16783_MOESM6_ESM.zip › Source_data/chemshifts_SSP/SSP_input/triple_N.txt]

6	108.139
7	115.682
8	110.705
12	116.228
14	117.093
19	115.242
20	123.607
21	118.091
22	127.26
23	129.825
24	119.609
25	118.11
26	121.255
27	127.082
28	120.759
29	114.75
30	121.605
32	117.632
33	116.965
34	117.101
35	120.49
36	112.938
39	109.562
40	107.975
41	121.884
42	128.454
43	118.859
44	115.213
45	114.046
48	109.65
49	107.975
50	121.81
51	126.859
52	128.349
53	125.263
54	124.884
55	125.242
56	124.468
57	124.028
58	116.348
59	121.058
60	121.776
61	120.887
63	120.745
65	125.061
67	120.501
68	125.503
69	119.606
70	127.185
73	119.383
77	118.609
78	123.123
80	109.738
81	119.707
82	118.473
83	128.373
85	109.292
86	114.161
87	125.356
88	123.155
89	125.607
90	122.207
91	116.423
92	123.184
93	121.252
94	125.25
95	121.602
96	121.897
97	119.564
98	122.003
99	118.034
100	118.489
101	121.715
106	121.256
107	121.848
108	120.067
109	125.692
110	119.338
111	112.401
112	120.9
113	120.298
114	123.881
115	118.61
116	120.664
117	122.191
118	120.963
119	122.398
120	124.688
