# Supplementary material for: Non-cooperative 4E-BP2 folding with exchange between eIF4E-binding and binding-incompatible states tunes cap-dependent translation inhibition
Source: Nat Commun. 2020 Jun 19;11:3146. doi: 10.1038/s41467-020-16783-8 (PMC7305185; doi:10.1038/s41467-020-16783-8)
Supplement: Supplementary file 6 — Source Data [file 41467_2020_16783_MOESM6_ESM.zip › Source_data/chemshifts_thermaldenat/A23_data_bytemp/A23_data.txt]

A23_10C.txt:2.6	4	5	6	7	7.4
A23_10C.txt:129.232	129.48	129.831	129.989	129.998	130.032
A23_10C.txt:8.676	8.706	8.733	8.754	8.749	8.748
A23_15C.txt:4	5	7	7.4
A23_15C.txt:129.406	129.728	129.947	129.9
A23_15C.txt:8.664	8.688	8.703	8.703
A23_20C.txt:2.6	4	5	6	7	7.4
A23_20C.txt:129.047	129.361	129.627	129.831	129.879	129.857
A23_20C.txt:8.599	8.632	8.662	8.68	8.68	8.678
A23_25C.txt:2.6	4	5	7	7.4
A23_25C.txt:128.963	129.184	129.545	129.804	129.779
A23_25C.txt:8.551	8.581	8.613	8.646	8.647
A23_30C.txt:2.6	4	5	6	7	7.4
A23_30C.txt:128.807	129.121	129.473	129.667	129.694	129.728
A23_30C.txt:8.513	8.545	8.579	8.601	8.6	8.597
A23_35C.txt:4	5	7	7.4
A23_35C.txt:128.969	129.317	129.552	129.553
A23_35C.txt:8.508	8.543	8.56	8.56
A23_40C.txt:2.6	4	5	6	7	7.4
A23_40C.txt:128.535	128.774	129.158	129.404	129.477	129.528
A23_40C.txt:8.404	8.443	8.481	8.506	8.509	8.531
A23_45C.txt:2.6	4	5	7
A23_45C.txt:128.309	128.605	128.991	129.298
A23_45C.txt:8.351	8.395	8.437	8.465
A23_50C.txt:2.6	4	5	6	7
A23_50C.txt:128.099	128.387	128.774	129.067	129.134
A23_50C.txt:8.298	8.343	8.387	8.418	8.411
A23_5C.txt:2.6	4	5	7	7.4
A23_5C.txt:129.323	129.501	129.791	130.04	130.018
A23_5C.txt:8.654	8.7	8.729	8.744	8.739
A23_60C.txt:2.6	4	5	6
A23_60C.txt:127.655	127.867	128.236	128.617
A23_60C.txt:8.168	8.212	8.258	8.323
