# Supplementary material for: Non-cooperative 4E-BP2 folding with exchange between eIF4E-binding and binding-incompatible states tunes cap-dependent translation inhibition
Source: Nat Commun. 2020 Jun 19;11:3146. doi: 10.1038/s41467-020-16783-8 (PMC7305185; doi:10.1038/s41467-020-16783-8)
Supplement: Supplementary file 6 — Source Data [file 41467_2020_16783_MOESM6_ESM.zip › Source_data/chemshifts_thermaldenat/A27_data_bytemp/A27_data.txt]

A27_10C.txt:4	5	6	7	7.4
A27_10C.txt:126.165	126.868	127.266	127.266	127.238
A27_10C.txt:8.493	8.614	8.639	8.645	8.648
A27_15C.txt:4	5	7	7.4
A27_15C.txt:125.856	126.816	127.204	127.213
A27_15C.txt:8.521	8.58	8.616	8.612
A27_20C.txt:4	5	6	7	7.4
A27_20C.txt:125.871	126.883	127.175	127.197	127.22
A27_20C.txt:8.511	8.565	8.585	8.595	8.597
A27_25C.txt:4	5	7	7.4
A27_25C.txt:125.777	126.775	127.182	127.195
A27_25C.txt:8.464	8.526	8.569	8.567
A27_30C.txt:4	5	6	7	7.4
A27_30C.txt:125.71	126.876	127.01	126.961	127.02
A27_30C.txt:8.44	8.536	8.532	8.521	8.533
A27_35C.txt:4	5	7	7.4
A27_35C.txt:125.592	126.775	126.976	126.951
A27_35C.txt:8.406	8.521	8.498	8.494
A27_40C.txt:4	5	6	7
A27_40C.txt:125.434	126.705	126.676	126.742
A27_40C.txt:8.35	8.476	8.441	8.435
A27_5C.txt:4	5	7	7.4
A27_5C.txt:126.2	126.894	127.292	127.256
A27_5C.txt:8.491	8.596	8.631	8.638
