# Supplementary material for: Non-cooperative 4E-BP2 folding with exchange between eIF4E-binding and binding-incompatible states tunes cap-dependent translation inhibition
Source: Nat Commun. 2020 Jun 19;11:3146. doi: 10.1038/s41467-020-16783-8 (PMC7305185; doi:10.1038/s41467-020-16783-8)
Supplement: Supplementary file 6 — Source Data [file 41467_2020_16783_MOESM6_ESM.zip › Source_data/chemshifts_thermaldenat/A68_data_bytemp/A68_data.txt]

A68_10C.txt:2.6	4	5	6	7	7.4
A68_10C.txt:126.165	126.004	126.29	126.239	126.348	126.342
A68_10C.txt:8.476	8.378	8.527	8.514	8.465	8.461
A68_15C.txt:4	5	7	7.4
A68_15C.txt:126.045	126.168	126.198	126.194
A68_15C.txt:8.445	8.477	8.404	8.403
A68_20C.txt:2.6	4	5	6	7	7.4
A68_20C.txt:126.041	125.959	126.087	125.986	126.031	126.06
A68_20C.txt:8.401	8.416	8.46	8.419	8.361	8.371
A68_25C.txt:2.6	4	5	7	7.4
A68_25C.txt:125.954	125.847	125.932	125.843	125.956
A68_25C.txt:8.357	8.369	8.397	8.316	8.338
A68_30C.txt:2.6	4	5	6	7	7.4
A68_30C.txt:125.879	125.759	125.862	125.77	125.784	125.914
A68_30C.txt:8.331	8.339	8.368	8.339	8.269	8.33
A68_40C.txt:2.6	4	5	6	7
A68_40C.txt:125.731	125.602	125.673	125.528	124.969
A68_40C.txt:8.255	8.265	8.29	8.244	8.165
A68_50C.txt:2.6	4	5	6
A68_50C.txt:125.609	125.431	125.469	125.167
A68_50C.txt:8.202	8.211	8.227	8.149
A68_5C.txt:2.6	4	5	7	7.4
A68_5C.txt:126.198	126.033	126.353	126.506	126.376
A68_5C.txt:8.466	8.374	8.53	8.476	8.469
A68_60C.txt:2.6	4	5	6
A68_60C.txt:125.455	125.27	125.214	124.754
A68_60C.txt:8.126	8.133	8.166	8.1
