# Supplementary material for: Non-cooperative 4E-BP2 folding with exchange between eIF4E-binding and binding-incompatible states tunes cap-dependent translation inhibition
Source: Nat Commun. 2020 Jun 19;11:3146. doi: 10.1038/s41467-020-16783-8 (PMC7305185; doi:10.1038/s41467-020-16783-8)
Supplement: Supplementary file 6 — Source Data [file 41467_2020_16783_MOESM6_ESM.zip › Source_data/chemshifts_thermaldenat/C35_data_bytemp/C35_20C.txt]

2.2	2.6	3	4	4.5	5	5.5	6	6.4	6.8	7	7.2	7.4	8
120.193	120.211	120.195	120.154	120.265	120.328	120.389	120.371	120.388	120.466	120.499	120.579	120.554	120.688
9.003	9.02	9.045	9.075	9.09	9.107	9.106	9.102	9.103	9.114	9.108	9.117	9.104	9.119
