# Supplementary material for: Non-cooperative 4E-BP2 folding with exchange between eIF4E-binding and binding-incompatible states tunes cap-dependent translation inhibition
Source: Nat Commun. 2020 Jun 19;11:3146. doi: 10.1038/s41467-020-16783-8 (PMC7305185; doi:10.1038/s41467-020-16783-8)
Supplement: Supplementary file 6 — Source Data [file 41467_2020_16783_MOESM6_ESM.zip › Source_data/chemshifts_thermaldenat/C35_data_bytemp/C35_data.txt]

C35_10C_trim.txt:2.6	4	5	6
C35_10C_trim.txt:120.336	120.387	120.44	120.599
C35_10C_trim.txt:9.056	9.093	9.134	9.155
C35_10C.txt:2.6	4	5	6	7	7.4
C35_10C.txt:120.336	120.387	120.44	120.599	120.695	120.738
C35_10C.txt:9.056	9.093	9.134	9.155	9.142	9.144
C35_15C.txt:4	5	7	7.4
C35_15C.txt:120.275	120.342	120.576	120.647
C35_15C.txt:9.073	9.106	9.112	9.118
C35_20C_trim.txt:2.2	2.6	3	4.5	5	5.5	6	6.4
C35_20C_trim.txt:120.193	120.211	120.195	120.265	120.328	120.389	120.371	120.388
C35_20C_trim.txt:9.003	9.02	9.045	9.09	9.107	9.106	9.102	9.103
C35_20C.txt:2.2	2.6	3	4	4.5	5	5.5	6	6.4	6.8	7	7.2	7.4	8
C35_20C.txt:120.193	120.211	120.195	120.154	120.265	120.328	120.389	120.371	120.388	120.466	120.499	120.579	120.554	120.688
C35_20C.txt:9.003	9.02	9.045	9.075	9.09	9.107	9.106	9.102	9.103	9.114	9.108	9.117	9.104	9.119
C35_25C.txt:2.6	4	5	7	7.4
C35_25C.txt:120.126	120.103	120.162	120.449	120.488
C35_25C.txt:8.981	9.019	9.055	9.097	9.091
C35_30C_trim.txt:2.6	4	5	6
C35_30C_trim.txt:120.016	120.01	120.069	120.199
C35_30C_trim.txt:8.949	8.995	9.033	9.064
C35_30C.txt:2.6	4	5	6	7	7.4
C35_30C.txt:120.016	120.01	120.069	120.199	120.316	120.411
C35_30C.txt:8.949	8.995	9.033	9.064	9.058	9.052
C35_35C.txt:4	5	7	7.4
C35_35C.txt:119.934	119.997	120.254	120.279
C35_35C.txt:8.964	9.008	9.036	9.029
C35_40C_trim.txt:2.6	4	5	6
C35_40C_trim.txt:119.867	119.839	119.927	120.001
C35_40C_trim.txt:8.843	8.899000000000001	8.958	8.991
C35_40C-trim.txt:2.6	4	5	6	
C35_40C-trim.txt:119.867	119.839	119.927	120.001	
C35_40C-trim.txt:8.843	8.899000000000001	8.958	8.991	
C35_40C.txt:2.6	4	5	6	7	7.4
C35_40C.txt:119.867	119.839	119.927	120.001	120.122	120.201
C35_40C.txt:8.843	8.899000000000001	8.958	8.991	8.994	9.005
C35_45C.txt:2.6	4	5	7	7.4
C35_45C.txt:119.839	119.795	119.858	120.068	120.105
C35_45C.txt:8.774000000000001	8.845	8.91	8.957	8.959
C35_50C_trim.txt:2.6	4	5	6
C35_50C_trim.txt:119.822	119.71	119.784	119.85
C35_50C_trim.txt:8.709	8.781	8.856	8.919
C35_50C.txt:2.6	4	5	6	7	7.4
C35_50C.txt:119.822	119.71	119.784	119.85	119.984	120.094
C35_50C.txt:8.709	8.781	8.856	8.919	8.923	8.92
C35_55C.txt:2.6	4	5	7	7.4
C35_55C.txt:119.732	119.654	119.7	119.906	120.037
C35_55C.txt:8.632	8.705	8.763	8.878	8.869
C35_5C.txt:2.6	4	5	7	7.4
C35_5C.txt:120.511	120.46	120.549	120.804	120.778
C35_5C.txt:9.068	9.098	9.126	9.159	9.17
C35_60C_trim.txt:2.6	4	5	6
C35_60C_trim.txt:119.747	119.649	119.657	119.758
C35_60C_trim.txt:8.522	8.597	8.679	8.809
C35_60C.txt:2.6	4	5	6	7	7.4
C35_60C.txt:119.747	119.649	119.657	119.758	119.897	119.901
C35_60C.txt:8.522	8.597	8.679	8.809	8.832	8.812
C35_70C.txt:2.6	4	5	6
C35_70C.txt:119.644	119.566	119.588	119.582
C35_70C.txt:8.325	8.395	8.475	8.608
