# Supplementary material for: Non-cooperative 4E-BP2 folding with exchange between eIF4E-binding and binding-incompatible states tunes cap-dependent translation inhibition
Source: Nat Commun. 2020 Jun 19;11:3146. doi: 10.1038/s41467-020-16783-8 (PMC7305185; doi:10.1038/s41467-020-16783-8)
Supplement: Supplementary file 6 — Source Data [file 41467_2020_16783_MOESM6_ESM.zip › Source_data/chemshifts_thermaldenat/D33_data_bytemp/D33_25C.txt]

2.6	4	5	7	7.4
116.182	116.485	116.507	116.862	117.004
8.182	8.173	8.159	8.053	8.017
