# Supplementary material for: Non-cooperative 4E-BP2 folding with exchange between eIF4E-binding and binding-incompatible states tunes cap-dependent translation inhibition
Source: Nat Commun. 2020 Jun 19;11:3146. doi: 10.1038/s41467-020-16783-8 (PMC7305185; doi:10.1038/s41467-020-16783-8)
Supplement: Supplementary file 6 — Source Data [file 41467_2020_16783_MOESM6_ESM.zip › Source_data/chemshifts_thermaldenat/D33_data_bytemp/D33_data.txt]

D33_10C.txt:2.6	4	5	6	7	7.4
D33_10C.txt:116.102	116.473	116.449	116.463	116.748	116.898
D33_10C.txt:8.162	8.281	8.259	8.228	8.133	8.079
D33_15C.txt:4	5	7	7.4
D33_15C.txt:116.394	116.412	116.796	116.897
D33_15C.txt:8.234	8.218	8.091	8.046
D33_20C.txt:2.6	4	5	6	7	7.4
D33_20C.txt:116.159	116.379	116.461	116.479	116.806	116.96
D33_20C.txt:8.195	8.209	8.207	8.158	8.069	8.031
D33_25C.txt:2.6	4	5	7	7.4
D33_25C.txt:116.182	116.485	116.507	116.862	117.004
D33_25C.txt:8.182	8.173	8.159	8.053	8.017
D33_30C.txt:4	5	6	7	7.4
D33_30C.txt:116.578	116.614	116.567	116.91	117.022
D33_30C.txt:8.153	8.142	8.102	8.017	7.98
D33_35C.txt:4	5	7	7.4
D33_35C.txt:116.649	116.691	116.975	117.103
D33_35C.txt:8.141	8.128	7.991	7.968
D33_40C.txt:4	5	6	7	7.4
D33_40C.txt:116.771	116.828	116.789	117.053	117.145
D33_40C.txt:8.107	8.089	8.038	7.956	7.95
D33_45C.txt:4	5	7	7.4
D33_45C.txt:117.034	117.014	117.128	117.148
D33_45C.txt:8.094	8.078	7.936	7.929
D33_50C.txt:4	5	6	7
D33_50C.txt:117.24	117.221	117.135	117.248
D33_50C.txt:8.086	8.064	8	7.913
D33_5C.txt:4	5	7	7.4
D33_5C.txt:116.537	116.478	116.723	116.877
D33_5C.txt:8.286	8.256	8.132	8.07
