# Supplementary material for: Non-cooperative 4E-BP2 folding with exchange between eIF4E-binding and binding-incompatible states tunes cap-dependent translation inhibition
Source: Nat Commun. 2020 Jun 19;11:3146. doi: 10.1038/s41467-020-16783-8 (PMC7305185; doi:10.1038/s41467-020-16783-8)
Supplement: Supplementary file 6 — Source Data [file 41467_2020_16783_MOESM6_ESM.zip › Source_data/chemshifts_thermaldenat/D55_data_bytemp/D55_data.txt]

D55_10C.txt:5	6	7	7.4
D55_10C.txt:125.212	125.403	125.493	125.492
D55_10C.txt:8.797	8.815	8.808	8.798
D55_15C.txt:4	5	7	7.4
D55_15C.txt:124.249	125.167	125.468	125.44
D55_15C.txt:8.757	8.777	8.786	8.788
D55_20C.txt:2.6	4	5	6	7	7.4
D55_20C.txt:122.984	124.192	125.151	125.372	125.375	125.43
D55_20C.txt:8.771	8.743	8.762	8.79	8.778	8.771
D55_25C.txt:2.6	4	5	7	7.4
D55_25C.txt:122.775	124.12	125.026	125.374	125.352
D55_25C.txt:8.723	8.714	8.734	8.767	8.759
D55_30C.txt:2.6	4	5	6	7	7.4
D55_30C.txt:122.628	123.882	124.903	125.235	125.212	125.258
D55_30C.txt:8.685	8.679	8.705	8.735	8.727	8.724
D55_35C.txt:4	5	7	7.4
D55_35C.txt:123.725	124.764	125.155	125.177
D55_35C.txt:8.645	8.678	8.71	8.7
D55_40C.txt:2.6	4	5	6	7	7.4
D55_40C.txt:122.153	123.571	124.506	124.87	125.012	124.983
D55_40C.txt:8.561	8.573	8.615	8.659	8.661	8.681
D55_45C.txt:2.6	4	5	7	7.4
D55_45C.txt:121.845	123.324	124.263	124.803	124.8
D55_45C.txt:8.504	8.509	8.563	8.625	8.625
D55_50C.txt:2.6	4	5	6	7	7.4
D55_50C.txt:121.569	122.932	124.028	124.537	124.632	124.665
D55_50C.txt:8.439	8.449	8.503	8.578	8.585	8.582
D55_55C.txt:2.6	4	5	7
D55_55C.txt:121.194	122.673	123.657	124.327
D55_55C.txt:8.369	8.371	8.41	8.531
D55_60C.txt:2.6	4	5	6	7
D55_60C.txt:120.919	122.459	123.26	123.904	124.088
D55_60C.txt:8.278	8.262	8.33	8.448	8.481
