# Supplementary material for: Non-cooperative 4E-BP2 folding with exchange between eIF4E-binding and binding-incompatible states tunes cap-dependent translation inhibition
Source: Nat Commun. 2020 Jun 19;11:3146. doi: 10.1038/s41467-020-16783-8 (PMC7305185; doi:10.1038/s41467-020-16783-8)
Supplement: Supplementary file 6 — Source Data [file 41467_2020_16783_MOESM6_ESM.zip › Source_data/chemshifts_thermaldenat/F43_data_bytemp/F43_20C.txt]

2.2	2.6	3	4	4.5	5	5.5	6	6.4	6.8	7.2	8
118.995	119.039	118.962	118.871	118.844	118.811	118.767	118.771	118.889	118.888	118.899	118.913
9.145	9.172	9.186	9.224	9.233	9.246	9.255	9.262	9.258	9.295	9.295	9.303
