# Supplementary material for: Non-cooperative 4E-BP2 folding with exchange between eIF4E-binding and binding-incompatible states tunes cap-dependent translation inhibition
Source: Nat Commun. 2020 Jun 19;11:3146. doi: 10.1038/s41467-020-16783-8 (PMC7305185; doi:10.1038/s41467-020-16783-8)
Supplement: Supplementary file 6 — Source Data [file 41467_2020_16783_MOESM6_ESM.zip › Source_data/chemshifts_thermaldenat/F43_data_bytemp/F43_data.txt]

F43_10C.txt:2.6	4	5	6	7	7.4
F43_10C.txt:118.964	118.77	118.75	118.816	118.759	118.829
F43_10C.txt:9.2	9.239	9.274000000000001	9.302	9.312	9.317
F43_15C.txt:4	5	7	7.4
F43_15C.txt:118.795	118.767	118.918	118.853
F43_15C.txt:9.214	9.251	9.289	9.294
F43_20C.txt:2.2	2.6	3	4	4.5	5	5.5	6	6.4	6.8	7.2	8
F43_20C.txt:118.995	119.039	118.962	118.871	118.844	118.811	118.767	118.771	118.889	118.888	118.899	118.913
F43_20C.txt:9.145	9.172	9.186	9.224	9.233	9.246	9.255	9.262	9.258	9.295	9.295	9.303
F43_25C.txt:2.6	4	5	7	7.4
F43_25C.txt:119.063	118.882	118.808	118.915	118.899
F43_25C.txt:9.141	9.174	9.21	9.281	9.281
F43_30C.txt:2.6	4	5	6	7	7.4
F43_30C.txt:119.058	118.935	118.894	118.912	118.927	118.907
F43_30C.txt:9.114	9.146	9.193	9.24	9.25	9.246
F43_35C.txt:4	5	7	7.4
F43_35C.txt:118.993	118.909	118.926	118.923
F43_35C.txt:9.115	9.171	9.231	9.235
F43_40C.txt:2.6	4	5	6	7	7.4
F43_40C.txt:119.229	119.041	118.962	119.005	118.99	119.017
F43_40C.txt:8.999	9.055	9.119	9.181	9.199	9.219
F43_45C.txt:2.6	4	5	7	7.4
F43_45C.txt:119.336	119.142	119.005	119.011	119.038
F43_45C.txt:8.934	8.998	9.074	9.176	9.177
F43_50C.txt:2.6	4	5	6	7	7.4
F43_50C.txt:119.405	119.201	119.064	119.076	119.076	119.051
F43_50C.txt:8.843	8.927	9.016	9.119	9.147	9.148
F43_55C.txt:2.6	4	5	7	7.4
F43_55C.txt:119.479	119.265	119.115	119.143	119.129
F43_55C.txt:8.75	8.838	8.918	9.113	9.109
F43_5C.txt:2.6	4	5	7	7.4
F43_5C.txt:118.897	118.85	118.649	118.709	118.707
F43_5C.txt:9.204	9.259	9.267	9.335	9.331
F43_60C.txt:2.6	4	5	6	7	7.4
F43_60C.txt:119.547	119.296	119.216	119.162	119.169	119.159
F43_60C.txt:8.619	8.709	8.82	9.002	9.058	9.068
F43_65C.txt:2.6	4	5	7
F43_65C.txt:119.638	119.379	119.205	119.239
F43_65C.txt:8.503	8.581	8.691	8.996
F43_70C.txt:2.6	4	5	6
F43_70C.txt:119.612	119.379	119.341	119.298
F43_70C.txt:8.361	8.445	8.552	8.783
