# Supplementary material for: Non-cooperative 4E-BP2 folding with exchange between eIF4E-binding and binding-incompatible states tunes cap-dependent translation inhibition
Source: Nat Commun. 2020 Jun 19;11:3146. doi: 10.1038/s41467-020-16783-8 (PMC7305185; doi:10.1038/s41467-020-16783-8)
Supplement: Supplementary file 6 — Source Data [file 41467_2020_16783_MOESM6_ESM.zip › Source_data/chemshifts_thermaldenat/F58_data_bytemp/F58_data.txt]

F58_10C.txt:2.6	4	5	6	7	7.4
F58_10C.txt:116.993	116.993	116.449	116.225	116.128	116.265
F58_10C.txt:7.739	7.739	7.727	7.717	7.714	7.723
F58_15C.txt:4	5	7	7.4
F58_15C.txt:116.967	116.373	116.156	116.187
F58_15C.txt:7.715	7.703	7.688	7.699
F58_20C.txt:2.6	4	5	6	7	7.4
F58_20C.txt:117.488	117	116.372	116.076	116.116	116.167
F58_20C.txt:7.691	7.715	7.7	7.683	7.689	7.69
F58_25C.txt:2.6	4	5	7	7.4
F58_25C.txt:117.706	116.967	116.386	116.136	116.187
F58_25C.txt:7.69	7.7	7.686	7.69	7.695
F58_30C.txt:2.6	4	5	6	7	7.4
F58_30C.txt:117.763	117.092	116.491	116.17	116.198	116.222
F58_30C.txt:7.699	7.706	7.694	7.671	7.672	7.67
F58_35C.txt:4	5	7	7.4
F58_35C.txt:117.222	116.593	116.238	116.28
F58_35C.txt:7.725	7.702	7.672	7.679
F58_40C.txt:2.6	4	5	6	7	7.4
F58_40C.txt:118.068	117.381	116.754	116.401	116.41	116.325
F58_40C.txt:7.716	7.716	7.692	7.665	7.669	7.684
F58_45C.txt:2.6	4	5	7	7.4
F58_45C.txt:118.248	117.574	116.942	116.5	116.482
F58_45C.txt:7.737	7.734	7.708	7.672	7.673
F58_50C.txt:2.6	4	5	6	7
F58_50C.txt:118.47	117.804	117.2	116.757	116.633
F58_50C.txt:7.758	7.75	7.721	7.69	7.683
F58_5C.txt:2.6	4	5	7	7.4
F58_5C.txt:117.414	117.08	116.45	116.357	116.354
F58_5C.txt:7.741	7.733	7.724	7.721	7.717
