# Supplementary material for: Non-cooperative 4E-BP2 folding with exchange between eIF4E-binding and binding-incompatible states tunes cap-dependent translation inhibition
Source: Nat Commun. 2020 Jun 19;11:3146. doi: 10.1038/s41467-020-16783-8 (PMC7305185; doi:10.1038/s41467-020-16783-8)
Supplement: Supplementary file 6 — Source Data [file 41467_2020_16783_MOESM6_ESM.zip › Source_data/chemshifts_thermaldenat/G39_data_bytemp/G39_20C.txt]

2.2	2.6	3	4	4.5	5	5.5	6	6.4	6.8	7	7.2	7.4	8
105.462	105.598	105.474	105.805	106.227	107.224	108.252	108.968	109.298	109.493	109.515	109.57	109.566	109.613
9.643	9.667	9.681	9.778	9.927	10.269	10.645	10.905	11.005	11.083	11.092	11.108	11.107	11.128
