# Supplementary material for: Non-cooperative 4E-BP2 folding with exchange between eIF4E-binding and binding-incompatible states tunes cap-dependent translation inhibition
Source: Nat Commun. 2020 Jun 19;11:3146. doi: 10.1038/s41467-020-16783-8 (PMC7305185; doi:10.1038/s41467-020-16783-8)
Supplement: Supplementary file 6 — Source Data [file 41467_2020_16783_MOESM6_ESM.zip › Source_data/chemshifts_thermaldenat/G39_data_bytemp/G39_5C.txt]

2.6	4	5	7	7.4
105.457	105.821	107.193	109.484	109.513
9.696	9.82	10.314	11.129	11.147
