# Supplementary material for: Non-cooperative 4E-BP2 folding with exchange between eIF4E-binding and binding-incompatible states tunes cap-dependent translation inhibition
Source: Nat Commun. 2020 Jun 19;11:3146. doi: 10.1038/s41467-020-16783-8 (PMC7305185; doi:10.1038/s41467-020-16783-8)
Supplement: Supplementary file 6 — Source Data [file 41467_2020_16783_MOESM6_ESM.zip › Source_data/chemshifts_thermaldenat/G39_data_bytemp/G39_data.txt]

G39_10C.txt:2.6	4	5	6	7	7.4
G39_10C.txt:105.583	105.782	107.199	109.034	109.459	109.526
G39_10C.txt:9.701	9.796	10.299	10.954	11.109	11.13
G39_15C.txt:4	5	7	7.4
G39_15C.txt:105.796	107.168	109.483	109.546
G39_15C.txt:9.767	10.261	11.092	11.111
G39_20C.txt:2.2	2.6	3	4	4.5	5	5.5	6	6.4	6.8	7	7.2	7.4	8
G39_20C.txt:105.462	105.598	105.474	105.805	106.227	107.224	108.252	108.968	109.298	109.493	109.515	109.57	109.566	109.613
G39_20C.txt:9.643	9.667	9.681	9.778	9.927	10.269	10.645	10.905	11.005	11.083	11.092	11.108	11.107	11.128
G39_25C.txt:2.6	4	5	7	7.4
G39_25C.txt:105.622	105.822	107.051	109.536	109.591
G39_25C.txt:9.645	9.725	10.193	11.089	11.107
G39_30C.txt:2.6	4	5	6	7	7.4
G39_30C.txt:105.707	105.847	107.094	108.957	109.55	109.605
G39_30C.txt:9.64	9.717	10.168	10.859	11.068	11.087
G39_35C.txt:4	5	7	7.4
G39_35C.txt:105.859	107.031	109.562	109.629
G39_35C.txt:9.703	10.144	11.062	11.086
G39_40C.txt:2.6	4	5	6	7	7.4
G39_40C.txt:105.81	105.926	106.989	108.895	109.598	109.66
G39_40C.txt:9.59	9.666	10.094	10.8	11.04	11.09
G39_45C.txt:2.6	4	5	7	7.4
G39_45C.txt:105.919	106.001	106.978	109.557	109.672
G39_45C.txt:9.563	9.647	10.059	11.036	11.066
G39_50C.txt:2.6	4	5	6	7	7.4
G39_50C.txt:106.037	106.024	107.008	108.809	109.57	109.643
G39_50C.txt:9.53	9.618	10.012	10.747	11.027	11.059
G39_55C.txt:2.6	4	5	7	7.4
G39_55C.txt:106.176	106.163	106.949	109.623	109.711
G39_55C.txt:9.487	9.579	9.937	11.025	11.063
G39_5C.txt:2.6	4	5	7	7.4
G39_5C.txt:105.457	105.821	107.193	109.484	109.513
G39_5C.txt:9.696	9.82	10.314	11.129	11.147
G39_60C.txt:2.6	4	5	6	7	7.4
G39_60C.txt:106.375	106.27	107.007	108.728	109.62	109.702
G39_60C.txt:9.401	9.498	9.869	10.659	10.994	11.036
G39_65C.txt:2.6	4	5	7
G39_65C.txt:106.452	106.42	107.049	109.578
G39_65C.txt:9.32	9.425	9.775	10.951
G39_70C.txt:2.6	4	5	6
G39_70C.txt:106.711	106.598	107.066	108.639
G39_70C.txt:9.224	9.334	9.659	10.475
