# Supplementary material for: Non-cooperative 4E-BP2 folding with exchange between eIF4E-binding and binding-incompatible states tunes cap-dependent translation inhibition
Source: Nat Commun. 2020 Jun 19;11:3146. doi: 10.1038/s41467-020-16783-8 (PMC7305185; doi:10.1038/s41467-020-16783-8)
Supplement: Supplementary file 6 — Source Data [file 41467_2020_16783_MOESM6_ESM.zip › Source_data/chemshifts_thermaldenat/G48_data_bytemp/G48_20C.txt]

2.2	2.6	3	4	4.5	5	5.5	6	6.4	6.8	7	7.2	7.4	8
105.684	105.755	105.749	106.012	106.396	107.392	108.467	109.126	109.426	109.566	109.613	109.701	109.681	109.735
9.656	9.697	9.703	9.84	10.011	10.355	10.742	10.993	11.108	11.168	11.185	11.203	11.204	11.228
