# Supplementary material for: Non-cooperative 4E-BP2 folding with exchange between eIF4E-binding and binding-incompatible states tunes cap-dependent translation inhibition
Source: Nat Commun. 2020 Jun 19;11:3146. doi: 10.1038/s41467-020-16783-8 (PMC7305185; doi:10.1038/s41467-020-16783-8)
Supplement: Supplementary file 6 — Source Data [file 41467_2020_16783_MOESM6_ESM.zip › Source_data/chemshifts_thermaldenat/G48_data_bytemp/G48_data.txt]

G48_10C.txt:2.6	4	5	6	7	7.4
G48_10C.txt:105.702	105.968	107.385	109.111	109.574	109.613
G48_10C.txt:9.737	9.854	10.391	11.047	11.208	11.232
G48_15C.txt:4	5	7	7.4
G48_15C.txt:105.983	107.346	109.606	109.638
G48_15C.txt:9.825	10.348	11.189	11.207
G48_20C.txt:2.2	2.6	3	4	4.5	5	5.5	6	6.4	6.8	7	7.2	7.4	8
G48_20C.txt:105.684	105.755	105.749	106.012	106.396	107.392	108.467	109.126	109.426	109.566	109.613	109.701	109.681	109.735
G48_20C.txt:9.656	9.697	9.703	9.84	10.011	10.355	10.742	10.993	11.108	11.168	11.185	11.203	11.204	11.228
G48_25C.txt:2.6	4	5	7	7.4
G48_25C.txt:105.768	106	107.278	109.632	109.692
G48_25C.txt:9.661	9.774	10.28	11.177	11.202
G48_30C.txt:2.6	4	5	6	7	7.4
G48_30C.txt:105.93	106.029	107.26	109.111	109.651	109.68
G48_30C.txt:9.646	9.756	10.249	10.943	11.152	11.168
G48_35C.txt:4	5	7	7.4
G48_35C.txt:106.066	107.222	109.63	109.716
G48_35C.txt:9.731	10.214	11.139	11.167
G48_40C.txt:2.6	4	5	6	7	7.4
G48_40C.txt:106.015	106.115	107.196	109.038	109.649	109.753
G48_40C.txt:9.553	9.681	10.152	10.874	11.11	11.158
G48_45C.txt:2.6	4	5	7	7.4
G48_45C.txt:106.155	106.193	107.212	109.67	109.752
G48_45C.txt:9.505	9.629	10.098	11.096	11.125
G48_50C.txt:2.6	4	5	6	7	7.4
G48_50C.txt:106.258	106.3	107.191	108.964	109.647	109.723
G48_50C.txt:9.444	9.572	10.031	10.796	11.072	11.1
G48_55C.txt:2.6	4	5	7	7.4
G48_55C.txt:106.455	106.427	107.216	109.679	109.875
G48_55C.txt:9.359	9.496	9.914	11.053	11.085
G48_5C.txt:2.6	4	5	7	7.4
G48_5C.txt:105.656	105.974	107.407	109.504	109.644
G48_5C.txt:9.733	9.879	10.406	11.234	11.24
G48_60C.txt:2.6	4	5	6	7	7.4
G48_60C.txt:106.621	106.578	107.242	108.895	109.636	109.905
G48_60C.txt:9.243	9.376	9.798	10.651	11.011	11.058
G48_65C.txt:2.6	4	5	7
G48_65C.txt:106.891	106.762	107.326	109.754
G48_65C.txt:9.128	9.262	9.653	10.97
G48_70C.txt:2.6	4	5	6
G48_70C.txt:106.971	106.988	107.438	108.672
G48_70C.txt:9.008	9.127	9.478	10.341
